# Supplementary material for: Effects of Excess Manganese on the Xylem Sap Protein Profile of Tomato (Solanum lycopersicum) as Revealed by Shotgun Proteomic Analysis
Source: Int J Mol Sci. 2020 Nov 23;21(22):8863. doi: 10.3390/ijms21228863 (PMC7700171; doi:10.3390/ijms21228863)
Supplement: Supplementary file 1 [file ijms-21-08863-s001.zip]

Archive with 5 entries (4 files):
- ijms-984506 Supplementary files/
- ijms-984506 Supplementary files/ijms-984506 Suppl Tables S1-S5 vR1*.xlsx
- __MACOSX/ijms-984506 Supplementary files/._ijms-984506 Suppl Tables S1-S5 vR1*.xlsx
- ijms-984506 Supplementary files/ijms-984506 Suppl Figs S1-S2.pdf
- __MACOSX/ijms-984506 Supplementary files/._ijms-984506 Suppl Figs S1-S2.pdf
