# Supplementary material for: Effects of Excess Manganese on the Xylem Sap Protein Profile of Tomato (Solanum lycopersicum) as Revealed by Shotgun Proteomic Analysis
Source: Int J Mol Sci. 2020 Nov 23;21(22):8863. doi: 10.3390/ijms21228863 (PMC7700171; doi:10.3390/ijms21228863)
Supplement: Supplementary file 1 [file ijms-21-08863-s001.zip › ijms-984506 Supplementary files/ijms-984506 Suppl Tables S1-S5 vR1*.xlsx]

## Sheet: TS1
Table S1. List of proteins detected in tomato xylem sap by shotgun proteomics and Progenesis LC-MS analyses. Progenesis results (a-e): a) Accession, ITAG3.2 entry; b) Peptide count, number of identified peptides in each protein; c) Peptides quantitation, number of unique peptides used for quantification; d) Confidence score for protein identification (generated from Progenesis software v. 2.5.1);…
Progenesis results					Functional classification					Normalized abundances of control samples k						Normalized abundances of Mn toxicity samples l						Statistics and ratio
Accession a	Peptide count b	Peptides quantitation c	Confidence score d	Protein description e	UniProt entry f	GO Slim Func. g	GO Slim Comp. h	GO Slim Proc. i	Length j	C1	C2	C3	C4	C5	C6	+Mn1	+Mn2	+Mn3	+Mn4	+Mn5	+Mn6	p m	Fold +Mn/C n
Solyc06g073190.3.1	29	27	2176.82	fructokinase 2						1.70782e+07	1.28048e+07	1.02184e+07	1.7731e+07	1.87148e+07	2.14835e+07	1.23233e+07	8.65685e+06	1.20094e+07	9.50229e+06	1.09389e+07	1.11113e+07	0.01012	0.658386
Solyc07g052480.3.1	27	27	1697.76	isocitrate lyase LEU18678						1.05714e+06	502671	1.16526e+06	1.81228e+06	1.89918e+06	893694	797978	265061	409374	280502	413093	514326	0.00359242	0.365654
Solyc04g081810.3.1	27	26	1777.89	Subtilisin-like protease	A0A0B2PIS0					3.52814e+06	3.61948e+06	4.42276e+06	3.3224e+06	2.60704e+06	2.96823e+06	1.93815e+06	1.26703e+06	2.29834e+06	1.5022e+06	1.7682e+06	1.11621e+06	0.000227572	0.483198
Solyc04g078110.1.1	25	25	1652.77	serine protease SBT1						4.58135e+06	9.50144e+06	1.02167e+07	5.77955e+06	5.63796e+06	4.67912e+06	5.05783e+06	3.15127e+06	4.14491e+06	1.53421e+06	3.64745e+06	1.97058e+06	0.00923072	0.482875
Solyc12g094620.2.1	28	24	1681.18	catalase						1.17255e+07	1.43588e+07	2.27066e+07	1.53843e+07	1.83444e+07	1.45278e+07	5.11844e+06	2.63755e+06	2.08055e+06	1.39073e+06	2.16372e+06	1.37047e+06	4.22922e-06	0.152106
Solyc10g052880.1.1	23	23	1123.81	LOW QUALITY:Leucine-rich repeat receptor-like protein kinase family protein	A0A061DFG6					129952	118734	115074	99182.2	124796	120918	1.3972e+06	644389	1.32346e+06	921579	1.28687e+06	593979	1.16437e-07	8.70306
Solyc08g062910.3.1	22	22	1302.5	Elongation factor 2	EF2					2.27006e+06	1.60576e+06	1.97135e+06	3.23004e+06	3.22963e+06	4.38057e+06	1.94854e+06	2.12259e+06	1.538e+06	1.57227e+06	1.58285e+06	2.1293e+06	0.0440216	0.6528
Solyc01g104950.3.1	22	22	1477.24	LEXYL2						5.44492e+06	4.61385e+06	3.66164e+06	5.96759e+06	4.36202e+06	4.19792e+06	2.84579e+06	1.26299e+06	1.87626e+06	1.965e+06	2.89434e+06	2.08583e+06	0.00023956	0.45774
Solyc01g059965.1.1	22	21	1444.45	Beta-1,3-glucanase	G9G7S0					262976	251654	436998	352393	425166	443353	3.31286e+07	6.85257e+07	4.40237e+07	1.16473e+08	5.82387e+07	8.95747e+07	3.48132e-10	188.703
Solyc09g009390.3.1	23	21	1483.57	Monodehydroascorbate reductase	MDAR					2.54637e+06	2.27663e+06	2.11781e+06	2.14046e+06	2.57671e+06	2.49804e+06	4.103e+06	4.90022e+06	4.57244e+06	6.81648e+06	4.7157e+06	6.06382e+06	3.85941e-06	2.202
Solyc04g045340.3.1	21	21	1234.44	Phosphoglucomutase, putative	B9SP64	0043167 : ion binding; 0016853 : isomerase activity	0005737 : cytoplasm	0005975 : carbohydrate metabolic process; 0005976 : polysaccharide metabolic process; 0006112 : energy reserve metabolic process; 0009059 : macromolecule biosynthetic process	581	1.43798e+06	1.01095e+06	849637	1.13149e+06	1.30105e+06	1.37601e+06	1.51836e+06	1.078e+06	1.07711e+06	1.18739e+06	1.34565e+06	1.31179e+06	0.528326	1.05786
Solyc08g079900.3.1	32	19	2425.66	subtilisin-like protease						900016	944599	970367	1.12057e+06	874137	1.27654e+06	2.25225e+07	3.32482e+07	3.85836e+07	9.92749e+07	6.19767e+07	9.18379e+07	2.23443e-08	57.0868
Solyc07g052350.3.1	36	19	1952.83	Aconitate hydratase	K4CFD4					972787	883056	996057	1.44076e+06	1.10954e+06	1.26369e+06	1.68098e+06	1.71024e+06	1.50603e+06	1.68034e+06	1.54185e+06	1.32716e+06	0.0016429	1.41716
Solyc12g088760.1.1	20	19	1437.71	Subtilisin-like protease	W9SHY0	0008233 : peptidase activity			767	2.99548e+06	3.18012e+06	3.20373e+06	4.95928e+06	3.1604e+06	2.40246e+06	2.38948e+06	1.04807e+06	2.16775e+06	2.55106e+06	2.56787e+06	1.52492e+06	0.0158496	0.61549
Solyc07g044840.3.1	18	18	873.8	2,3-bisphosphoglycerate-independent phosphoglycerate mutase	PMGI					1.07847e+06	1.10042e+06	1.11742e+06	989540	1.25904e+06	1.43012e+06	1.50027e+06	2.01523e+06	1.73115e+06	2.53485e+06	2.04168e+06	2.50086e+06	0.000214424	1.76688
Solyc09g007520.3.1	22	18	1352.31	Peroxidase	K4CQE1					2.93107e+06	2.92105e+06	4.19673e+06	4.53057e+06	2.31603e+06	2.39058e+06	6.13994e+06	3.72576e+06	7.49752e+06	3.59924e+06	5.06685e+06	2.26004e+06	0.132997	1.46683
Solyc07g066600.3.1	23	18	1655.82	phosphoglycerate kinase	AT1G79550.2)					5.58312e+06	4.57512e+06	4.46865e+06	5.22024e+06	5.52323e+06	6.34042e+06	7.99869e+06	5.97381e+06	6.19361e+06	7.2632e+06	8.41326e+06	8.65845e+06	0.00251864	1.40334
Solyc02g064970.3.1	22	18	1834.42	Peroxidase						4.22771e+07	7.72466e+07	7.03331e+07	3.26156e+07	2.80082e+07	3.0239e+07	4.00674e+07	2.64483e+07	4.12467e+07	1.22335e+07	3.19719e+07	1.10052e+07	0.0781642	0.580554
Solyc06g074850.3.1	19	18	1116.6	Carboxypeptidase	K4C9K1					4.80352e+06	3.16291e+06	1.59947e+06	3.77954e+06	4.75919e+06	4.34651e+06	1.48448e+06	1.09538e+06	1.90613e+06	710204	1.03942e+06	617725	0.000599379	0.305256
Solyc12g056960.2.1	17	17	1187.46	Glucan 1,3-beta-glucosidase	A0A151TZN5	0005515 : protein binding; 0016787 : hydrolase activity		0006996 : organelle organization; 0005975 : carbohydrate metabolic process	456	1.27137e+06	1.78127e+06	1.85539e+06	2.02653e+06	2.2588e+06	1.16894e+06	7.52073e+06	6.27973e+06	1.03231e+07	5.02897e+06	7.60406e+06	4.49916e+06	7.95526e-06	3.98133
Solyc10g081510.2.1	28	17	1473.03	ethylene-responsive methionine synthase						4.4782e+06	918850	2.49648e+06	2.0703e+06	4.94177e+06	2.26034e+06	3.97999e+06	3.43438e+06	3.97599e+06	4.27173e+06	3.06227e+06	4.40419e+06	0.122557	1.34735
Solyc08g067100.2.1	18	17	1210.15	Eukaryotic aspartyl protease family protein	AT5G10770.1)					3.28537e+07	3.59892e+07	1.89979e+07	3.51353e+07	2.46356e+07	3.01045e+07	2.30949e+07	1.39923e+07	2.43357e+07	9.02634e+06	1.79696e+07	6.77685e+06	0.0132412	0.535661
Solyc11g069270.2.1	18	17	1077.19	Beta-galactosidase	E3UVW7	0016787 : hydrolase activity; 0030246 : carbohydrate binding	0005618 : cell wall; 0016020 : membrane; 0005773 : vacuole	0005975 : carbohydrate metabolic process	852	1.11635e+06	1.29499e+06	1.32165e+06	1.50031e+06	958189	1.12482e+06	996881	467923	593395	555193	698164	407642	0.000598551	0.508344
Solyc11g011960.2.1	25	17	1729.38	UDP-GLUCOSE PYROPHOSPHORYLASE 1	AT3G03250.1)					3.07552e+06	2.30132e+06	2.07792e+06	3.37156e+06	3.28005e+06	2.85244e+06	1.80572e+06	1.20545e+06	1.02702e+06	1.02823e+06	1.35347e+06	1.25079e+06	4.91378e-05	0.452312
Solyc01g107590.3.1	17	17	955.88	Cinnamyl alcohol dehydrogenase	C1IC55	0016491 : oxidoreductase activity; 0043167 : ion binding	0005737 : cytoplasm	0006725 : cellular aromatic compound metabolic process; 0019748 : secondary metabolic process; 0000003 : reproduction; 0032501 : multicellular organismal process; 0032502 : developmental process; 0044085 : cellular component biogenesis	357	1.18181e+06	663020	258554	1.14004e+06	1.18168e+06	1.40683e+06	382948	84281.7	176223	84250.5	267349	146790	0.000996767	0.195791
Solyc05g012260.3.1	18	16	1084.64	Purple acid phosphatase	A0A0V0IMQ9	0016787 : hydrolase activity; 0043167 : ion binding			606	328587	198880	159542	261690	243817	363591	373183	417968	589579	520315	452025	468653	0.0013408	1.81332
Solyc12g010040.2.1	16	16	1089.82	leucine aminopeptidase A						1.42244e+06	1.47335e+06	1.45033e+06	1.63657e+06	1.51171e+06	1.66715e+06	2.14377e+06	2.13173e+06	1.97225e+06	2.35679e+06	2.0874e+06	2.51565e+06	1.04946e-05	1.44163
Solyc12g005860.2.1	34	16	2113.94	Aconitate hydratase	K4DBC4					3.08047e+06	2.95684e+06	3.249e+06	4.4035e+06	3.89185e+06	3.46097e+06	4.97458e+06	4.8049e+06	4.65664e+06	5.39182e+06	4.88469e+06	4.54574e+06	0.000466066	1.39043
Solyc05g049980.3.1	17	16	1384.6	Pectin lyase-like superfamily protein	AT3G61490.4)					2.46239e+06	3.56251e+06	7.01177e+06	3.70588e+06	2.98116e+06	4.30618e+06	4.60243e+06	3.09806e+06	5.03186e+06	4.62995e+06	4.53357e+06	3.78945e+06	0.511409	1.06889
Solyc10g007600.3.1	18	16	1164.91	glycolate oxidase						1.56022e+06	1.11816e+06	1.03524e+06	2.29848e+06	2.02725e+06	1.33399e+06	1.22005e+06	577007	575621	325314	523113	608633	0.00157246	0.408578
Solyc06g076630.3.1	16	16	1464.36	Peroxidase	K4CA23					1.33319e+07	2.01675e+07	1.50345e+07	7.16195e+06	7.49968e+06	6.96124e+06	5.49718e+06	3.74114e+06	5.12263e+06	1.663e+06	3.84366e+06	1.81864e+06	0.00173202	0.309111
Solyc10g081120.2.1	16	15	1039.78	alpha-L-arabinofuranosidase						1.95208e+06	1.61564e+06	1.4369e+06	832391	1.3656e+06	811058	1.10513e+06	1.25215e+06	1.97048e+06	1.43085e+06	1.06167e+06	1.0326e+06	0.982852	0.979936
Solyc01g015080.3.1	16	15	1241.35	Peroxidase	K4AUE2					1.50801e+07	1.85932e+07	1.90072e+07	1.57175e+07	1.0167e+07	9.67865e+06	1.60305e+07	1.42233e+07	2.07573e+07	9.29388e+06	1.46808e+07	8.13881e+06	0.696468	0.941992
Solyc05g008600.3.1	18	14	1092.83	Fructose-bisphosphate aldolase	K4BX34					976044	955524	851834	1.07002e+06	1.11254e+06	1.10623e+06	1.23364e+06	1.30475e+06	1.13494e+06	2.08202e+06	1.71021e+06	2.0121e+06	0.0043982	1.56083
Solyc06g068860.3.1	15	14	758.02	Alpha-mannosidase	E0XN34	0016787 : hydrolase activity; 0030246 : carbohydrate binding; 0043167 : ion binding	0005773 : vacuole; 0016020 : membrane	0005975 : carbohydrate metabolic process; 0006464 : cellular protein modification process	1028	539535	473279	323293	423307	433593	323791	370183	380075	469294	786142	493971	777990	0.175743	1.30231
Solyc08g041870.3.1	18	14	850.46	Aspartate aminotransferase	K4CK47					660007	652318	695580	757889	757812	697398	817531	706043	642861	970579	993604	934006	0.0538556	1.19986
Solyc07g052510.4.1	19	14	1162.43	peroxidase (TPX1)						2.29689e+06	2.66805e+06	2.79123e+06	2.10075e+06	1.61676e+06	2.06633e+06	1.3526e+06	989537	1.80624e+06	587740	1.0622e+06	536066	0.00253354	0.467826
Solyc01g096450.3.1	14	13	911.06	Aspartic proteinase nepenthesin-1-like protein	T2DNA5	0008233 : peptidase activity			436	2.66636e+06	2.16552e+06	2.42156e+06	2.30078e+06	2.66779e+06	2.78414e+06	3.07012e+06	1.97371e+06	3.18356e+06	1.05868e+06	2.99977e+06	1.31666e+06	0.383554	0.906462
Solyc07g043320.3.1	13	13	668.45	myosin heavy chain, embryonic smooth protein	AT1G05320.9)					50077.2	65057.7	216919	195815	283112	199176	192906	174874	92620.6	138100	92795.7	159964	0.92015	0.842702
Solyc08g068420.3.1	13	13	616.55	L-gulonolactone oxidase	A0A151T9K5	0016491 : oxidoreductase activity; 0000166 : nucleotide binding; 0043167 : ion binding; 0048037 : cofactor binding	0016020 : membrane		558	645231	516206	153066	449444	479295	340192	86446	101437	115313	108191	84333	115438	8.53578e-05	0.236568
Solyc01g108320.3.1	16	13	993.82	Peroxidase	K4B348					1.70244e+06	2.74662e+06	2.17956e+06	1.961e+06	1.03615e+06	1.08662e+06	245913	324244	559973	193550	210243	225412	1.13089e-05	0.164234
Solyc01g105070.3.1	13	12	1023.81	LECEVI16G peroxidase precursor						712438	1.39787e+06	979201	1.2261e+06	853221	609265	1.02804e+07	1.39146e+07	1.27604e+07	1.43343e+07	1.85313e+07	1.18436e+07	7.94507e-09	14.1335
Solyc06g059740.3.1	13	12	561.73	Alcohol dehydrogenase	ADH					254954	148534	205806	261098	286394	329327	474014	850096	484810	1.18728e+06	750665	1.62862e+06	0.000354742	3.61714
Solyc09g009020.3.1	23	12	1721.05	enolase						2.71151e+06	2.68593e+06	2.6159e+06	3.04174e+06	3.24495e+06	3.53487e+06	3.31704e+06	4.39536e+06	3.67156e+06	5.70892e+06	4.01203e+06	5.25526e+06	0.00325131	1.47801
Solyc08g081530.3.1	12	12	733.5	monodehydroascorbate reductase						807669	921648	949856	1.12464e+06	1.14048e+06	873663	1.00329e+06	1.14744e+06	1.25659e+06	1.16943e+06	1.11379e+06	940286	0.0886241	1.13972
Solyc05g014470.3.1	25	12	1551.17	glyceraldehyde 3-phosphate dehydrogenase						4.97299e+06	5.62621e+06	6.21552e+06	6.73702e+06	7.72905e+06	7.82965e+06	6.71853e+06	6.95982e+06	7.2781e+06	7.40222e+06	6.8166e+06	8.67241e+06	0.164068	1.12112
Solyc09g072660.3.1	14	12	759.55	FAD-binding Berberine family protein	A0A061G813	0000166 : nucleotide binding; 0043167 : ion binding; 0048037 : cofactor binding; 0016491 : oxidoreductase activity			546	1.12234e+06	756177	689059	787059	754356	520734	639534	486002	981028	348789	514483	278596	0.075205	0.701647
Solyc01g098645.1.1	13	12	737.92	GDSL esterase/lipase	W9SXJ5	0016787 : hydrolase activity			406	1.54108e+06	2.44285e+06	1.36039e+06	1.28363e+06	1.3296e+06	2.08285e+06	686139	574912	828666	373749	536640	366459	7.61625e-05	0.335302
Solyc02g092670.1.1	17	12	949.11	Subtilisin-like protease	A9XG40	0008233 : peptidase activity			768	639136	517028	436463	1.01817e+06	715124	571906	234911	135196	148886	288467	251444	247201	9.30762e-05	0.335085
Solyc01g008620.3.1	12	11	824.48	Beta-1,3-glucanase	Q9SYX6	0016787 : hydrolase activity		0005975 : carbohydrate metabolic process	351	50515.2	45986.8	68398.6	47161.8	67411.5	71225.1	4.38917e+06	8.38337e+06	1.03452e+07	2.6346e+07	9.73099e+06	2.27172e+07	4.3215e-09	233.567
Solyc08g079870.3.1	27	11	2088.21	subtilisin						99305.6	89853.1	152454	137789	129126	141480	3.27599e+06	5.5064e+06	6.06148e+06	1.80832e+07	9.02783e+06	1.37403e+07	2.8066e-08	74.2595
Solyc09g091000.3.1	12	11	827.48	Major allergen d 1	Q8L6K9	0019840 : isoprenoid binding; 0031406 : carboxylic acid binding; 0042562 : hormone binding; 0043178 : alcohol binding; 0030234 : enzyme regulator activity; 0038023 : signaling receptor activity		0007154 : cell communication; 0050789 : regulation of biological process; 0050896 : response to stimulus	158	71376.5	79117.9	99227.4	90601.9	109487	84714.6	1.37404e+06	5.8053e+06	3.49755e+06	8.14853e+06	3.02506e+06	7.18997e+06	7.93836e-08	54.3294
Solyc07g005100.3.1	12	11	519.68	Chitinase/lysozyme	Q43591	0008144 : drug binding		0005975 : carbohydrate metabolic process	378	39829.9	42716.2	28005.6	88307.6	50406	65445.8	452980	1.42098e+06	863751	3.36987e+06	1.0864e+06	2.38467e+06	2.02465e-06	30.4363
Solyc08g074682.1.1	12	11	631.78	polyphenol oxidase precursor						170391	174167	145503	111468	119055	145089	1.16345e+06	4.52001e+06	2.74635e+06	4.03896e+06	3.31195e+06	3.49062e+06	5.67313e-08	22.2617
Solyc06g060290.3.1	12	11	499.38	Protein disulfide-isomerase	A0A0V0IRM2	0016853 : isomerase activity	0005575 : cellular_component	0050789 : regulation of biological process; 0065008 : regulation of biological quality	522	141315	117166	118149	126024	132161	143394	284090	411702	314073	497574	363158	340195	4.13752e-07	2.84087
Solyc05g050970.3.1	18	11	1090.32	Transketolase	AT2G45290.2)					735517	491161	439995	637918	741907	539330	1.25224e+06	1.48756e+06	1.31771e+06	2.2167e+06	1.66687e+06	2.07913e+06	1.41251e-05	2.79439
Solyc06g072220.1.1	14	11	856.52	Kunitz trypsin inhibitor	B8Y888	0030234 : enzyme regulator activity			209	1.47498e+06	809163	2.07559e+06	1.18578e+06	874900	2.12855e+06	3.57012e+06	2.94753e+06	4.1581e+06	1.05929e+06	2.99575e+06	1.08892e+06	0.0950163	1.85048
Solyc05g050120.3.1	13	11	649.75	cytosolic NADP-malic enzyme						264856	173189	297231	204882	384586	196478	281433	509311	326949	465572	370804	472190	0.0111937	1.59494
Solyc03g044097.1.1	14	11	1051.71	Peroxidase	K4BG30					1.6874e+06	2.22316e+06	1.86077e+06	2.54956e+06	1.42455e+06	2.13418e+06	2.27781e+06	3.43836e+06	2.90725e+06	4.48937e+06	3.25094e+06	2.44346e+06	0.00657364	1.58315
Solyc10g018300.2.1	18	11	1004.4	Transketolase	AT3G60750.1)					364419	316439	267014	262800	337084	278734	376890	348320	420469	469413	424530	400648	0.00174726	1.33604
Solyc04g073990.3.1	11	11	592.66	annexin p34						154274	108993	190193	65582.7	128499	126400	167155	221813	119681	139000	216711	145526	0.136348	1.30486
Solyc04g011510.3.1	12	11	1115.41	triosephosphate isomerase	AT3G55440.1)					4.79613e+06	4.32239e+06	4.18373e+06	5.81835e+06	5.06002e+06	5.61409e+06	6.98746e+06	5.0014e+06	5.68506e+06	5.40615e+06	6.00917e+06	5.7105e+06	0.0523017	1.16798
Solyc01g028810.3.1	14	11	739.67	Chaperonin-60 beta subunit	P93570	0000166 : nucleotide binding; 0008144 : drug binding; 0043167 : ion binding	0005737 : cytoplasm	0006457 : protein folding	599	172238	219243	283328	222151	292496	400842	371677	381021	250773	170325	255047	366553	0.520631	1.12897
Solyc09g090140.3.1	13	11	1060.49	ferredoxin 1						3.61109e+06	2.91895e+06	3.52198e+06	4.1565e+06	4.26981e+06	4.55245e+06	4.87124e+06	3.17041e+06	2.51066e+06	3.90154e+06	3.86316e+06	4.71981e+06	0.911008	1.00026
Solyc01g103450.3.1	18	11	785.6	Heat shock protein 70	Q39641	0000166 : nucleotide binding; 0008144 : drug binding; 0043167 : ion binding; 0005515 : protein binding		0006457 : protein folding	707	331292	394569	332373	351449	381832	398065	347613	326142	347347	330083	356530	434411	0.67323	0.978327
Solyc09g072700.3.1	12	11	676.35	Peroxidase	K4CUU6					663312	861259	389057	795996	339020	514387	282489	634434	482109	676769	725212	482509	0.752056	0.921553
Solyc02g080630.3.1	12	11	577.43	Lactoylglutathione lyase	K4B9T4					1.20431e+06	1.12339e+06	1.0661e+06	1.43399e+06	1.29424e+06	1.45272e+06	1.45808e+06	878540	871206	1.12647e+06	1.28995e+06	1.14946e+06	0.242847	0.894249
Solyc05g054760.3.1	16	11	937.1	dehydroascorbate reductase 1						1.63144e+06	1.78316e+06	1.56497e+06	1.99648e+06	1.6888e+06	1.99318e+06	1.45785e+06	900809	1.12295e+06	1.22401e+06	1.47798e+06	1.26222e+06	0.00160209	0.698612
Solyc04g080550.3.1	11	11	585.73	Isoflavone reductase-like protein	ALL12					1.76531e+06	928023	379672	1.61428e+06	1.45285e+06	1.98283e+06	1.45475e+06	221852	621140	278401	823828	489549	0.0590959	0.478831
Solyc04g077190.3.1	13	11	833.02	Endo-1,4-beta-xylanase A	A0A0B2QB53					1.19475e+06	737997	573559	792134	598802	469237	386184	255309	473862	163708	183200	108820	0.00181813	0.359805
Solyc06g005940.3.1	10	10	545.08	Protein disulfide-isomerase	K4C376					79137.2	109044	484538	349334	445855	246658	1.89791e+06	2.77799e+06	2.22891e+06	6.13251e+06	2.42559e+06	4.26829e+06	3.13948e-05	11.508
Solyc12g005720.1.1	11	10	770.31	Cysteine-rich RLK (Receptor-like kinase) protein	G7IKM1	0016740 : transferase activity			246	269085	268594	274590	1.03417e+06	199871	213979	3.42709e+06	2.88374e+06	4.47166e+06	4.11611e+06	4.05575e+06	3.22704e+06	2.27676e-06	9.81351
Solyc03g114500.3.1	10	10	525.41	Enolase, putative	B9RE72	0043167 : ion binding; 0016829 : lyase activity	0005737 : cytoplasm; 0032991 : protein-containing complex	0005975 : carbohydrate metabolic process; 0006082 : organic acid metabolic process; 0006091 : generation of precursor metabolites and energy; 0009117 : nucleotide metabolic process; 0017144 : drug metabolic process; 0051186 : cofactor metabolic process	490	203679	283444	280974	356445	343118	224377	628033	1.26754e+06	962484	1.21916e+06	911540	973099	3.60977e-06	3.52348
Solyc04g055170.3.1	11	10	500.66	annexin p35						29064.6	16342.2	47924.7	9933.7	49465.3	18248.2	58216.6	94118	40984.5	67860.6	89504.5	68923.4	0.0053487	2.45415
Solyc06g083790.3.1	10	10	493.32	succinyl CoA ligase beta subunit						200231	193288	166171	172783	215057	225615	334873	406278	226521	496557	288638	401553	0.000861653	1.83645
Solyc06g062950.1.1	11	10	728.86	Subtilisin-like protease	W9SXT6	0008233 : peptidase activity	0016020 : membrane		826	418800	631016	502259	707923	794615	1.0349e+06	654746	1.1253e+06	578754	1.01034e+06	992090	1.69561e+06	0.10086	1.48107
Solyc07g062650.3.1	15	10	1032.48	Malate dehydrogenase	K4CGU8					1.77858e+06	1.99897e+06	2.06903e+06	2.73832e+06	2.16886e+06	2.52348e+06	2.32679e+06	2.45141e+06	2.34139e+06	3.2007e+06	2.35354e+06	2.78943e+06	0.0911687	1.16464
Solyc11g051160.2.1	11	10	607.99	Patellin-like protein	A0A072UTX7				595	149402	142453	276245	254271	287364	135145	317323	183231	154411	463755	122585	173155	0.785569	1.13622
Solyc07g005960.3.1	10	10	555.18	Carboxypeptidase	K4CB67					227343	119432	127373	275059	175331	241570	236020	148894	387493	79111.1	119954	62612	0.410718	0.886782
Solyc02g024050.3.1	10	10	484.6	Ferredoxin--NADP reductase	K4B553					388277	467691	544650	449873	424677	550775	392234	357896	287472	374144	401620	383708	0.00781269	0.777466
Solyc09g009260.3.1	19	10	1181.21	fructose-1,6-bisphosphate aldolase						1.85341e+06	1.71438e+06	1.65907e+06	2.0118e+06	1.88497e+06	2.23362e+06	1.30694e+06	840243	676402	943630	1.1466e+06	1.13388e+06	0.00013098	0.532496
Solyc03g019790.3.1	10	10	503.76	alpha-galactosidase						351733	355686	190538	313636	241282	297555	186264	77296.5	106149	136447	250647	163450	0.005729	0.52573
Solyc03g083910.4.1	10	10	443.02	symbol=TIV1						307794	358057	281306	308435	249572	258369	122114	156356	137934	127128	140449	102048	1.53326e-06	0.445713
Solyc01g006280.3.1	10	10	474.65	Formate--tetrahydrofolate ligase	FTHS					257491	237275	277493	356532	302179	312192	99782.9	128518	93473.1	130754	115105	151562	2.81167e-06	0.412581
Solyc10g074920.2.1	10	10	758.23	Mannan endo-1,4-beta-mannosidase-like protein	G7LAQ6	0016787 : hydrolase activity		0005975 : carbohydrate metabolic process	462	2.99394e+06	1.88871e+06	1.36677e+06	2.73647e+06	2.30046e+06	1.57287e+06	701958	420129	951214	362023	467418	224211	0.00011611	0.243168
Solyc01g111170.3.1	13	10	873.46	diageotropica						5.80774e+06	5.9969e+06	7.90663e+06	5.76811e+06	5.62309e+06	6.72232e+06	2.48284e+06	1.28689e+06	978174	856372	946689	1.14596e+06	1.67804e-06	0.203489
Solyc07g042520.3.1	17	10	746.45	Sucrose synthase	M1B219	0016740 : transferase activity		0005975 : carbohydrate metabolic process	803	476793	160189	60054.8	357914	441545	370147	66124.4	29847.1	47540.6	27654.4	33277.6	27374.3	0.000305552	0.12419
Solyc08g005800.3.1	9	9	477.55	Pectinacetylesterase family protein	G7L754	0016787 : hydrolase activity	0005576 : extracellular region; 0005618 : cell wall	0045229 : external encapsulating structure organization	424	38185.8	23265	120947	33665.3	93116.7	151253	509753	282235	589724	259816	905817	384597	0.000310647	6.36779
Solyc04g008740.3.1	9	9	345.95	Pyruvate kinase	K4BP30					100319	52550.1	64325	124698	142765	89922.8	171306	192950	105292	181598	141126	180423	0.0111871	1.69288
Solyc12g056120.1.1	14	9	777.58	6-phosphogluconate dehydrogenase, decarboxylating	K4DFU3					93591.1	107667	101752	65763.4	131576	111033	193963	177054	129067	190607	116658	179431	0.00413331	1.61402
Solyc02g065470.1.1	10	9	745.83	pathogenesis-related protein-1-like protein	AT2G19990.1)					790529	755354	642544	1.25965e+06	1.18088e+06	1.16441e+06	1.23964e+06	705832	668129	1.86246e+06	1.9093e+06	1.86165e+06	0.235286	1.42353
Solyc02g071890.3.1	9	9	422.73	Histidinol dehydrogenase, chloroplastic	K4B8G4					181299	261341	294872	182728	257641	221540	238345	231907	163820	200065	310077	357869	0.714004	1.07336
Solyc06g073280.3.1	9	9	415.62	Aminotransferase	C1FDC5	0008144 : drug binding; 0019842 : vitamin binding; 0043167 : ion binding; 0048037 : cofactor binding; 0016740 : transferase activity		0008152 : metabolic process	447	397080	438160	404325	444775	434851	435346	377367	394166	404054	459063	488197	472430	0.808228	1.01595
Solyc06g072230.1.1	11	9	560.68	Kunitz trypsin inhibitor	B8Y888	0030234 : enzyme regulator activity			209	1.22598e+06	2.05567e+06	2.5368e+06	1.29332e+06	845170	1.01391e+06	2.21427e+06	1.79197e+06	2.10927e+06	806278	1.56815e+06	605021	0.952936	1.01384
Solyc01g112000.3.1	9	9	482.55	expansin-like protein precursor 1						492301	618484	342813	478209	303284	384136	479328	427767	627468	354630	515094	228457	0.942368	1.00516
Solyc07g065120.3.1	9	9	610.54	Glycerophosphoryl diester phosphodiesterase, putative	B9SSQ8	0016787 : hydrolase activity		0006629 : lipid metabolic process	768	907278	899151	933407	892129	1.05815e+06	938784	816338	773335	797107	1.03832e+06	862310	924566	0.151301	0.925932
Solyc11g069790.2.1	12	9	749.22	Chaperonin 60 alpha subunit	Q9ZTV1	0000166 : nucleotide binding; 0008144 : drug binding; 0043167 : ion binding		0006457 : protein folding	581	109160	120736	170327	108661	167508	191771	165044	195340	123772	61484.8	112007	116185	0.454558	0.891344
Solyc04g082140.3.1	11	9	714.55	pectinesterase						909392	461963	466596	971581	1.01668e+06	952030	493383	255823	661706	519301	803219	485696	0.102065	0.673706
Solyc10g084325.1.1	11	9	725.64	Subtilisin-like protease	O82777	0005515 : protein binding; 0008233 : peptidase activity	0005576 : extracellular region	0050896 : response to stimulus; 0006518 : peptide metabolic process; 0045229 : external encapsulating structure organization; 0050789 : regulation of biological process; 0051704 : multi-organism process; 0043170 : macromolecule metabolic process; 0006508 : proteolysis; 0005976 : polysaccharide metabolic process; 0017144 : drug metabolic process	761	318475	592605	273040	410171	270342	325294	212402	151970	351410	253533	229001	214730	0.026396	0.645247
Solyc01g006660.2.1	9	9	365.9	Subtilisin-like protease	A0A0B2PIS0					58636.2	50620.6	47361.4	72670.7	43541.9	47230.4	37707.5	30320.3	48036.1	11367.5	32738.7	13892.2	0.0160152	0.54384
Solyc03g113800.3.1	11	9	449.07	Betaine aldehyde dehydrogenase	A0A0B5EBW5	0016491 : oxidoreductase activity			505	248802	198549	315982	104527	457914	268490	157785	122664	103270	131706	117409	135600	0.0121498	0.481999
Solyc08g014340.3.1	11	9	523.79	Cysteine synthase	K4CJ67					590353	676329	705743	703963	670427	620713	371033	293536	254057	197139	252543	262195	1.44626e-06	0.410962
Solyc10g038130.2.1	9	9	482.29	Pectinacetylesterase family protein	AT2G46930.1)					687492	955973	537986	1.366e+06	759925	896062	523263	187002	229187	183482	291961	183375	0.000190914	0.307157
Solyc04g016360.3.1	9	9	476.13	S-formylglutathione hydrolase	K4BQD6					463802	631640	650539	584310	500885	510260	288398	182621	122704	118581	115460	160525	9.74654e-06	0.295768
Solyc08g067500.1.1	9	9	609.47	Non-specific lipid-transfer protein	K4CLX6					5.66082e+06	9.0992e+06	6.84398e+06	4.14493e+06	2.72125e+06	3.09952e+06	831319	1.24198e+06	1.59247e+06	440684	614707	568836	7.01546e-05	0.167566
Solyc11g005480.2.1	8	8	353.32	Citrate binding protein	Q8H9C1				218	10055.5	11979.1	11225.3	9801.3	15161.2	14158	95062	206868	240090	556720	253506	534605	5.75897e-07	26.0685
Solyc04g054710.3.1	8	8	409.33	aspartate aminotransferase	AT2G22250.3)					50880.4	16283.3	7397.18	49128.7	65381.6	33142.2	231032	414885	306476	696994	393358	529493	3.87996e-05	11.5755
Solyc11g005770.2.1	11	8	719.36	pectinesterase family protein						514589	462231	446397	468796	435192	380122	534999	432379	605637	578833	559216	442701	0.0625775	1.1649
Solyc07g065110.1.1	9	8	770.45	Lipid transfer protein	G7J041	0008289 : lipid binding; 0031406 : carboxylic acid binding		0002376 : immune system process; 0050896 : response to stimulus; 0051704 : multi-organism process	106	2.71637e+06	2.35042e+06	3.73833e+06	2.56269e+06	3.4031e+06	2.60837e+06	2.62938e+06	2.11606e+06	2.07488e+06	3.00413e+06	3.27913e+06	4.1235e+06	0.855936	0.991243
Solyc04g072860.3.1	8	8	267.93	Beta-D-xylosidase	H1AC33	0016787 : hydrolase activity	0005618 : cell wall	0005976 : polysaccharide metabolic process; 0009057 : macromolecule catabolic process	775	40158.4	41960.5	36228	44160.5	24544.7	23776.1	47263.4	28833.6	20845.1	42716.8	30514.2	38456.7	0.922469	0.989573
Solyc09g082320.3.1	8	8	317.94	Proteasome subunit beta type	A0A061ELN0	0008233 : peptidase activity	0005737 : cytoplasm; 0005634 : nucleus; 0000502 : proteasome complex	0006508 : proteolysis; 0009057 : macromolecule catabolic process	204	179575	157579	147420	199093	195444	197646	180129	174095	128137	128673	175417	182334	0.232135	0.899724
Solyc08g016510.3.1	8	8	414.46	Proteasome subunit alpha type	M1AKV3	0008233 : peptidase activity	0005737 : cytoplasm; 0005634 : nucleus; 0000502 : proteasome complex	0006508 : proteolysis; 0009057 : macromolecule catabolic process	237	298517	233795	287318	312570	354195	485162	341268	232762	218202	267720	281927	244669	0.120847	0.804719
Solyc05g054590.3.1	20	8	1156.33	UDP-glucuronate decarboxylase 1	Q6IVK5	0000166 : nucleotide binding; 0043167 : ion binding; 0048037 : cofactor binding; 0016829 : lyase activity	0005737 : cytoplasm	0005975 : carbohydrate metabolic process	343	1.53246e+06	726417	362554	2.00732e+06	1.88005e+06	1.93222e+06	1.24866e+06	733998	1.03159e+06	1.37024e+06	1.00218e+06	982865	0.650803	0.754593
Solyc09g010930.3.1	9	8	574.21	NAD(P)-binding rossmann-fold protein	I3TAJ6		0009536 : plastid		329	349736	446680	411015	458057	396881	443719	313188	280602	229927	273688	211567	284827	9.13382e-05	0.635971
Solyc05g005480.2.1	8	8	493.41	Quinone oxidoreductase-like protein	W9RNB1	0016491 : oxidoreductase activity; 0043167 : ion binding			385	228086	242908	316868	436877	318144	240197	206984	124800	205787	205976	200140	153770	0.00513299	0.615484
Solyc04g080850.3.1	9	8	479.21	Thioredoxin	Q201Z4	0016491 : oxidoreductase activity	0005575 : cellular_component	0050789 : regulation of biological process; 0065008 : regulation of biological quality; 0006662 : glycerol ether metabolic process	123	785079	1.13747e+06	1.15866e+06	1.26173e+06	986499	961794	727687	645930	506279	549314	481952	605794	0.000106378	0.559025
Solyc01g111450.3.1	9	8	401.46	LEY14339 proteasome, alpha subunit						257325	272466	276584	377380	501138	429749	232569	162459	95309.4	137278	160145	162006	0.000629111	0.449138
Solyc01g080280.3.1	8	8	365.42	chloroplast glutamine synthetase						167491	221799	249678	204019	198954	236001	90317.3	71946	81782.5	71698.5	114455	71883.4	1.83233e-06	0.392884
Solyc02g080810.3.1	8	8	290.48	Aminomethyltransferase	K4B9V1					150608	212675	201992	171492	211161	228967	94947.1	60839.5	59900.3	88279.3	65648.2	89242.5	4.96647e-06	0.389887
Solyc12g100120.2.1	8	8	357.37	DUF1680 domain protein	G7JCI1	0016787 : hydrolase activity		0005975 : carbohydrate metabolic process	847	306328	358948	269847	247802	245605	177961	91795.5	54309.7	132630	69068.1	85564.3	51296	3.56868e-05	0.301691
Solyc09g064370.3.1	8	8	432.92	Alcohol dehydrogenase	ADH					596237	573124	554907	689185	590901	619671	205014	163267	106573	154853	156961	159257	3.82815e-08	0.261015
Solyc12g098150.2.1	8	8	346.8	Aldo/keto reductase	A0A103Y0I1				307	89653.6	107671	103462	163261	221800	127932	71577.1	27486.5	9900.95	24130.8	26063.7	39254.6	0.00044586	0.243818
Solyc04g011400.3.1	19	8	1240.51	UDP-glucuronate decarboxylase 1	Q6IVK5	0000166 : nucleotide binding; 0043167 : ion binding; 0048037 : cofactor binding; 0016829 : lyase activity	0005737 : cytoplasm	0005975 : carbohydrate metabolic process	343	1.82668e+06	997807	665230	1.59865e+06	1.77113e+06	1.72911e+06	680212	299567	296705	190579	349189	276462	0.000137858	0.243662
Solyc10g079860.2.1	9	7	674.85	LEQB L.esculentum TomQ'b beta(1,3)glucanase						180632	130021	113034	142004	202568	261110	6.48881e+06	7.18588e+06	6.85333e+06	1.52228e+07	6.092e+06	1.12887e+07	2.18845e-09	51.6156
Solyc07g005090.3.1	7	7	327.06	Chitinase, putative	B9SC02	0008144 : drug binding; 0016787 : hydrolase activity	0005576 : extracellular region	0005975 : carbohydrate metabolic process; 0006807 : nitrogen compound metabolic process; 0009057 : macromolecule catabolic process; 0017144 : drug metabolic process	377	201642	115743	160183	188334	160638	129777	977205	662227	1.24983e+06	654562	918710	312254	3.12762e-05	4.99289
Solyc09g091840.3.1	9	7	455.7	Glutathione Reductase	A0A089ZXK5	0009055 : electron transfer activity; 0000166 : nucleotide binding; 0043167 : ion binding; 0048037 : cofactor binding; 0016209 : antioxidant activity; 0016491 : oxidoreductase activity	0005575 : cellular_component	0050789 : regulation of biological process; 0065008 : regulation of biological quality; 0006518 : peptide metabolic process; 0006790 : sulfur compound metabolic process; 0051186 : cofactor metabolic process	498	154844	148919	152784	143811	179236	167239	303898	517894	379622	597640	388642	546659	3.16146e-06	2.88789
Solyc11g072190.2.1	10	7	594.1	Elongation factor 1-beta', putative	Q6L4C2	0003676 : nucleic acid binding	0005737 : cytoplasm; 0032991 : protein-containing complex		227	41472.6	58515.2	169468	77912.9	56989.1	98421.1	227171	153437	128203	235001	105873	290289	0.00739353	2.26735
Solyc02g086880.3.1	8	7	329.06	formate dehydrogenase						136891	106008	104540	139197	168358	198630	180802	303854	178408	255178	210171	301618	0.00457376	1.67525
Solyc09g082060.3.1	10	7	543.25	Cysteine synthase	CYSK					217553	277088	288310	325029	340380	221578	458846	412306	355915	475946	515148	563311	0.000495637	1.66561
Solyc10g084240.2.1	11	7	692.8	Peroxidase	K4D3L0					422580	308466	518801	664790	281302	380561	1.3625e+06	439526	862736	344729	802594	261236	0.263721	1.58095
Solyc09g010630.3.1	34	7	2127.76	HSC2-like						133003	98620.5	164998	193550	196504	179329	148562	237251	149738	372894	244669	312148	0.0671657	1.51683
Solyc10g050890.2.1	12	7	597.09	nitrite reductase 2						122034	102827	224989	152147	168092	195020	256864	144722	151229	285413	180902	279240	0.124543	1.34531
Solyc01g005560.3.1	13	7	864.02	Isocitrate dehydrogenase [NADP]	IDHC					312478	227706	268033	183228	362735	369035	407739	422234	222038	328612	334477	505397	0.14961	1.28858
Solyc07g051850.3.1	7	7	367.55	Aspartic proteinase, putative	B9SVA7	0008233 : peptidase activity		0006629 : lipid metabolic process; 0009057 : macromolecule catabolic process; 0019538 : protein metabolic process; 0006508 : proteolysis	514	353930	377831	334401	341711	307821	356142	383998	425075	285610	589758	380899	491374	0.104652	1.23403
Solyc07g066470.3.1	8	7	331.11	Porphobilinogen deaminase, putative	B9S2Z0	0016740 : transferase activity	0005737 : cytoplasm	0006725 : cellular aromatic compound metabolic process; 0006807 : nitrogen compound metabolic process; 0042440 : pigment metabolic process; 0046483 : heterocycle metabolic process; 0051186 : cofactor metabolic process; 0006464 : cellular protein modification process	372	98640.5	133659	156315	166019	152172	114869	175132	175138	140063	153826	161939	173748	0.0624713	1.1925
Solyc02g090470.3.1	17	7	1041.7	Peroxidase	K4BCJ6					2.25399e+06	3.1609e+06	5.69848e+06	5.95669e+06	2.75118e+06	3.82341e+06	4.9103e+06	3.10873e+06	9.19548e+06	1.54167e+06	5.20076e+06	2.77934e+06	0.910345	1.13075
Solyc01g102330.3.1	7	7	251.28	Carbohydrate esterase plant-like protein	G7J707				243	158923	146639	238872	170570	233006	233194	306865	139897	278354	119241	308393	142821	0.875289	1.09682
Solyc01g087120.3.1	7	7	233.53	F1-ATP synthase delta subunit	Q9SXX1	0005215 : transporter activity; 0016787 : hydrolase activity	0016020 : membrane	0006811 : ion transport; 0009117 : nucleotide metabolic process; 0017144 : drug metabolic process	244	83747	90855	94429.8	93042.4	112759	102797	98756.8	126822	94593.6	77940.8	121398	98519.7	0.497873	1.06994
Solyc04g074510.3.1	15	7	968.3	tft3 14-3-3						182658	136297	217008	99518.7	229183	159638	200751	134232	143507	145488	145350	144075	0.555698	0.891731
Solyc07g066610.3.1	11	7	641.61	phosphoglycerate kinase						200991	195196	178241	191851	215210	220971	266542	154630	138829	134748	182432	186664	0.200513	0.884724
Solyc06g064940.3.1	8	7	380.3	Patellin-like protein	A0A072UTX7				595	128104	139717	152299	186304	227740	110947	169349	170321	105047	73106.7	124991	138747	0.26175	0.826951
Solyc12g009140.2.1	8	7	437.92	Proteasome subunit alpha type	A0A0V0HRW3	0008233 : peptidase activity	0005737 : cytoplasm; 0005634 : nucleus; 0000502 : proteasome complex	0006508 : proteolysis; 0009057 : macromolecule catabolic process	246	148332	151964	164021	205015	207417	243043	158658	145973	101317	140645	218377	152416	0.139591	0.819247
Solyc05g052600.3.1	7	7	294.03	Sedoheptulose-1,7-bisphosphatase	G7JAP0					263407	253386	221122	213251	263437	214113	265845	139935	185883	172618	229277	174009	0.0570744	0.817214
Solyc02g091490.4.1	9	7	517	symbol=Frk3						175833	341810	366110	211031	343504	277561	313833	264477	170118	139331	219397	261657	0.221248	0.797748
Solyc02g083810.3.1	7	7	303.03	Ferredoxin--NADP reductase	A0A0V0I3W8	0016491 : oxidoreductase activity	0009536 : plastid		363	136562	194209	240263	201831	308990	265315	223445	139025	144536	112898	229960	188025	0.14365	0.770422
Solyc04g008730.3.1	8	7	412.75	Alpha-galactosidase	K4BP29					257020	296939	208619	422903	327732	284385	407594	99374.8	99807.1	229438	286024	236394	0.161572	0.755803
Solyc11g008870.2.1	8	7	360.32	Methylenetetrahydrofolate reductase	K4D5E7					162618	107682	102965	99334	165553	141764	141296	71280.8	70523	71630.2	109875	93464.2	0.0443605	0.715549
Solyc09g011240.3.1	7	7	212.97	aldo-keto reductase 4B-like						51386.7	56858.5	59026	63040.6	71987.5	89705.4	46919.5	45617.3	32722.8	36454.6	47556.8	59058	0.0091478	0.684505
Solyc11g040330.2.1	8	7	363.64	Endo-1,4-beta-xylanase A	W9QKK9	0016787 : hydrolase activity		0005976 : polysaccharide metabolic process; 0009057 : macromolecule catabolic process	548	86877.2	75409.5	69292.1	49567.7	66096.4	42387.2	66464.8	39948.6	50787.9	25381.5	25331.2	9271.17	0.0382754	0.557414
Solyc02g079950.3.1	7	7	363.19	photosystem II oxygen-evolving complex protein 3						255811	315945	451652	359737	321366	329893	214779	241784	124774	151548	199203	201091	0.000803309	0.557008
Solyc07g006790.3.1	7	7	255.63	Acetyltransferase component of pyruvate dehydrogenase complex	K4CBF0					29819.5	64101.9	59498.9	41983.2	50943.4	48618.8	24405.2	24533.9	14298.5	31938.7	17702.4	32891.6	0.00210617	0.494194
Solyc01g091530.3.1	7	7	401.57	Fasciclin-like arabinogalactan protein	E3WHD6				416	2.92514e+06	3.42286e+06	5.37439e+06	4.87743e+06	3.84601e+06	4.33045e+06	2.62089e+06	1.58048e+06	1.74525e+06	1.66096e+06	1.68469e+06	2.42133e+06	0.000162082	0.472774
Solyc04g080260.3.1	9	7	470.65	Glucan endo-1,3-beta-glucosidase, putative	B9R7T0	0016787 : hydrolase activity	0016020 : membrane	0005975 : carbohydrate metabolic process	461	185899	232854	104966	117330	101123	87118.6	71590.6	53814.7	62804.2	49262	79955.9	62543.3	0.00185889	0.458187
Solyc09g075460.3.1	7	7	410.13	Pectin lyase-like superfamily protein	AT3G16850.1)					558882	811395	618741	637891	525400	555527	278803	306467	266332	254646	294206	245025	6.2591e-07	0.443784
Solyc10g083570.2.1	17	7	1074.08	Fructose-bisphosphate aldolase	K4D3E4					414703	399765	469473	457207	406602	443826	214516	174287	119498	111613	244547	223469	6.62188e-05	0.419795
Solyc12g014420.2.1	8	7	372.24	Glucan endo-1,3-beta-glucosidase, putative	B9SU04	0016787 : hydrolase activity	0016020 : membrane	0005975 : carbohydrate metabolic process	472	334387	484541	511645	485438	376101	351376	343020	88525	195274	53145.5	158037	37898.9	0.00348534	0.34437
Solyc08g081480.3.1	7	7	639.9	Pectin lyase-like superfamily protein	AT4G23500.1)					1.49409e+06	1.71401e+06	1.67508e+06	1.49136e+06	1.02153e+06	1.19518e+06	578880	353039	637358	284035	494555	458197	1.78777e-05	0.326619
Solyc02g068530.3.1	9	7	437.77	N-acetylglucosamine-1-phosphate uridylyltransferase 1	AT1G31070.2)					173441	175056	151910	193721	187323	153179	66917.2	56296.6	28303	24336.9	51725.4	52550.7	1.26804e-05	0.270754
Solyc12g008640.2.1	7	7	277.84	Gamma-glutamyltranspeptidase 1	A0A0B0NB37	0008233 : peptidase activity	0016020 : membrane	0006518 : peptide metabolic process; 0006790 : sulfur compound metabolic process; 0051186 : cofactor metabolic process	621	189336	174802	127817	106095	100661	118841	41764.6	33271.4	45870	22932	42145.9	23024.2	8.77338e-06	0.255651
Solyc08g066810.3.1	8	7	405.21	Glycosyl hydrolase family 5 protein	D7KPG3	0016787 : hydrolase activity		0005975 : carbohydrate metabolic process	552	300497	210652	101999	94289.3	196055	112622	39753.5	36058.7	100079	22466.1	21367.9	9306.34	0.00131355	0.225399
Solyc04g082630.3.1	17	7	974.32	Glyceraldehyde-3-phosphate dehydrogenase	K4BVZ0					342024	302929	305228	351006	476703	352354	115287	83941.5	54137.4	27079.3	44601.9	45918.3	7.50683e-06	0.174142
Solyc02g082920.3.1	6	6	447.14	acidic extracellular 26 kD chitinase						35334.9	26735.7	34706.9	28304.5	21948.8	21186.5	978187	1.70181e+06	1.43994e+06	5.35407e+06	1.96523e+06	3.91125e+06	2.06698e-08	91.2538
Solyc02g086700.3.1	6	6	356.45	Beta-1,3-glucanase	Q9SYX6	0016787 : hydrolase activity		0005975 : carbohydrate metabolic process	351	119583	45127.3	115517	154094	50587.5	59302.1	5.04436e+06	2.70867e+06	5.02479e+06	5.92493e+06	3.7737e+06	4.05771e+06	1.41584e-08	48.7571
Solyc01g087850.2.1	11	6	633.79	serine protease SBT3						13544.9	8986.73	4825.24	14618.8	11176.2	18445.8	533696	239022	551751	275051	435549	184582	1.57332e-07	31.0018
Solyc05g050130.3.1	8	6	620.84	Acidic endochitinase	CHIA					163764	150975	136244	262300	170367	188165	2.30936e+06	1.85656e+06	2.63287e+06	6.20199e+06	2.46515e+06	4.10445e+06	6.89809e-08	18.2591
Solyc07g032740.3.1	6	6	287.56	Aspartate aminotransferase	M1B9T8	0016740 : transferase activity; 0008144 : drug binding; 0019842 : vitamin binding; 0043167 : ion binding; 0048037 : cofactor binding		0008152 : metabolic process; 0006520 : cellular amino acid metabolic process	406	33866.7	19127.6	16584.7	28248.6	24889.2	22826.2	63951.7	108839	95340.6	209358	113983	177628	1.32906e-05	5.28435
Solyc07g005330.3.1	6	6	240.6	Glucan endo-1,3-beta-glucosidase, putative	B9SXY3	0016787 : hydrolase activity	0016020 : membrane	0005975 : carbohydrate metabolic process	447	4002.66	5378.15	10545.5	7261.22	6278.3	15154.3	23110.1	10715	45711.7	6565.12	33147.1	30729.6	0.0172278	3.0847
Solyc09g075670.1.1	6	6	358.82	Alpha/beta-Hydrolases superfamily protein	A0A061EKQ6	0016787 : hydrolase activity		0008152 : metabolic process	481	67308.9	90947.1	151928	67654	101893	60647	276465	206679	196451	352699	277933	311159	5.48327e-05	3.00047
Solyc04g071900.3.1	9	6	485.35	Peroxidase	K4BTH7					182099	142463	162034	233925	240449	255991	352871	295964	294712	1.09073e+06	512682	712833	0.00389608	2.67863
Solyc11g066270.2.1	6	6	302.62	xyloglucan endotransglucosylase-hydrolase 6						20868.6	20538.6	24060.3	50271.6	49614.7	60716.2	60952.9	109548	137177	51965.2	109956	76234.9	0.00478879	2.41445
Solyc02g083590.3.1	6	6	215.52	Dehydroquinate synthase (AHRD V1	Q8RU74					112274	78884.2	73225.4	115812	108819	107560	130447	194921	109873	206067	168630	229414	0.00349168	1.7422
Solyc04g081400.3.1	6	6	307.88	Phosphotransferase	Q4PS96	0000166 : nucleotide binding; 0008144 : drug binding; 0043167 : ion binding; 0016740 : transferase activity; 0030246 : carbohydrate binding	0005575 : cellular_component; 0005737 : cytoplasm	0065008 : regulation of biological quality; 0005975 : carbohydrate metabolic process; 0006082 : organic acid metabolic process; 0006091 : generation of precursor metabolites and energy; 0009117 : nucleotide metabolic process; 0017144 : drug metabolic process; 0051186 : cofactor metabolic process	499	37573.6	66175.9	141794	51415.5	192265	90538.2	133221	126921	108792	198859	116264	193940	0.0749319	1.51441
Solyc10g005510.3.1	11	6	501.12	Glyceraldehyde-3-phosphate dehydrogenase	K4CX83					268623	300768	251996	215148	226876	291402	290953	471178	440636	345090	389384	415136	0.00109879	1.51297
Solyc09g056385.1.1	6	6	350.43	auxin-induced in root cultures-like protein	AT3G07390.1)					944862	811770	596911	1.00751e+06	659508	815370	943330	856189	1.21987e+06	1.18468e+06	1.21426e+06	845740	0.0375238	1.29532
Solyc02g087190.1.1	6	6	376.88	Peroxidase	K4BBM6					36061.1	26955.3	83988.2	72823.1	107410	95220.1	98166.4	65341.3	83797.8	55197.1	119439	103115	0.276205	1.24286
Solyc08g079170.3.1	6	6	225.8	Heat shock protein STI	W9R4M6				574	34922.6	47651.8	70043	59541.4	58296	54377.7	61563.8	40987.3	31754.2	63062.9	53168.2	91353.4	0.920943	1.05251
Solyc12g009250.2.1	6	6	234.89	Chaperonin	Q69QD5	0000166 : nucleotide binding; 0008144 : drug binding; 0043167 : ion binding; 0005515 : protein binding	0009536 : plastid; 0005739 : mitochondrion	0006457 : protein folding; 0008152 : metabolic process; 0050789 : regulation of biological process; 0050896 : response to stimulus; 0065009 : regulation of molecular function	245	105509	121924	125489	123137	137314	119493	142508	133926	94603	97907	138049	118724	0.811773	0.990244
Solyc08g065220.3.1	6	6	240.19	glycine decarboxylase p-protein						46322	57710.3	68264.5	68847.4	104559	99991.7	115284	53154.9	52906.8	59853.9	70995.7	74365.7	0.818103	0.95707
Solyc02g090450.3.1	16	6	1089.8	Sl Peroxidase						1.09594e+06	3.17871e+06	6.92725e+06	4.67258e+06	1.45945e+06	1.68231e+06	3.54149e+06	2.25255e+06	5.36844e+06	1.62598e+06	3.12855e+06	2.12193e+06	0.808125	0.948607
Solyc12g088670.2.1	6	6	583.18	cysteine protease CYP1						488733	536339	470272	494113	455844	565978	410608	485311	285158	497927	490130	447334	0.126352	0.868889
Solyc01g009990.3.1	6	6	336.79	Peptidyl-prolyl cis-trans isomerase	K4ATJ4					677463	594732	684095	682682	583772	694899	742202	545965	437680	502894	572311	579834	0.0716368	0.86299
Solyc01g109570.3.1	7	6	414.33	Beta-1,3-glucanase 12	K9MBD2	0016787 : hydrolase activity		0005975 : carbohydrate metabolic process	470	419562	1.09009e+06	751934	1.15746e+06	667782	558576	776043	298201	693459	813035	450222	656269	0.340564	0.793738
Solyc05g053300.3.1	17	6	1053.28	dihydrolipoamide dehydrogenase precursor						223566	225830	127424	243301	210096	246558	124883	159577	134445	172675	211492	201696	0.106909	0.786958
Solyc11g068830.2.1	6	6	255.08	bi-functional orotate phosphoribosyltransferase/orotidine-5'-phosphate decarboxylase-like protein						87813.7	71043.7	66375.2	72254.3	80431.9	123301	82584.8	53885.5	51868.6	58914.2	70945.9	73896.9	0.0750241	0.782284
Solyc04g082780.3.1	6	6	261.96	Cinnamoyl-CoA reductase family protein	B9GPN4					122871	174631	197399	116636	224690	113894	187907	106469	103101	149275	73756.9	86385.3	0.126399	0.744004
Solyc05g053810.3.1	16	6	959.47	Serine hydroxymethyltransferase	M1BAA6	0016740 : transferase activity; 0008144 : drug binding; 0019842 : vitamin binding; 0043167 : ion binding; 0048037 : cofactor binding		0006520 : cellular amino acid metabolic process; 0017144 : drug metabolic process; 0042133 : neurotransmitter metabolic process; 0006082 : organic acid metabolic process; 0006725 : cellular aromatic compound metabolic process; 0006730 : one-carbon metabolic process; 0043603 : cellular amide metabolic process; 0046483 : heterocycle metabolic process; 0051186 : cofactor metabolic process	471	987004	761796	662965	1.23378e+06	1.23602e+06	1.57744e+06	887898	612036	602559	656972	931956	996466	0.0964807	0.725791
Solyc02g084440.3.1	11	6	720.56	Fructose-bisphosphate aldolase						725803	529700	592113	892691	948760	932448	608709	471732	308405	335911	565911	663653	0.0188472	0.639254
Solyc05g010260.3.1	14	6	718.98	6-phosphogluconate dehydrogenase, decarboxylating	M1CCQ2	0000166 : nucleotide binding; 0048037 : cofactor binding; 0016491 : oxidoreductase activity		0005975 : carbohydrate metabolic process; 0006082 : organic acid metabolic process; 0006081 : cellular aldehyde metabolic process; 0009117 : nucleotide metabolic process; 0051186 : cofactor metabolic process	485	109821	60467.1	58811	41208.4	131683	111064	38452	49427	31397.8	37884	44480.7	32476.1	0.00541938	0.45632
Solyc03g093360.3.1	6	6	257.62	PLAT domain-containing protein 1	PLAT1					589105	656826	615849	593751	574733	560967	259491	184501	252717	112858	270118	143283	1.93927e-05	0.340543
Solyc10g005670.2.1	8	6	445.01	4-hydroxy-4-methyl-2-oxoglutarate aldolase	M1ASF0	0016829 : lyase activity; 0043167 : ion binding; 0030234 : enzyme regulator activity		0016070 : RNA metabolic process; 0050789 : regulation of biological process	166	348205	301202	384426	382967	368885	352737	137952	117233	118285	87668.7	87144.7	119581	7.26182e-08	0.312316
Solyc05g017760.3.1	11	6	545.76	Acetoacetyl-CoA thiolase	F5CLC4	0016740 : transferase activity			405	110028	126259	155527	132987	123228	118879	47708	38490.3	24654.7	24642.2	42778.6	37490.9	1.11366e-06	0.281344
Solyc07g005390.3.1	6	6	204.69	aldehyde dehydrogenase 11A3	AT2G24270.3)					126275	104176	133044	187628	155747	153531	39099.4	27076.3	26581	12679.7	37462.3	18966.3	4.4231e-06	0.188127
Solyc03g119690.2.1	6	6	295.26	Eukaryotic aspartyl protease family protein	AT3G18490.1)					322556	307700	203493	156579	214328	171557	45564.6	32031.5	41730.1	25705.9	39780.2	28457.7	2.80412e-07	0.154969
Solyc09g092170.2.1	6	6	256.35	Beta-galactosidase	A0A0V0IVF7	0016787 : hydrolase activity; 0030246 : carbohydrate binding		0005975 : carbohydrate metabolic process	841	122169	105762	73195	91301.7	78172.4	92276.3	12580.8	9620.75	11497.6	10126.1	11745	11825.3	3.51342e-10	0.119734
Solyc06g083620.3.1	6	6	258.4	26S protease regulatory subunit	A0A199VGJ0	0000166 : nucleotide binding; 0008144 : drug binding; 0043167 : ion binding; 0008233 : peptidase activity	0005737 : cytoplasm	0009057 : macromolecule catabolic process; 0019538 : protein metabolic process	446	33509.9	64885.4	60260.4	77586.4	161958	98367.7	15261.6	8068.02	6164.55	3938.95	7962.77	7404.24	9.73512e-06	0.0982751
Solyc10g005100.3.1	6	6	288.02	plasma-membrane associated cation-binding protein 1	AT4G20260.6)	0030234 : enzyme regulator activity; 0016787 : hydrolase activity		0065009 : regulation of molecular function	197	147293	211765	215867	121918	219850	158131	15702	22119.3	10577.7	1775.64	11662.9	15621	2.20458e-05	0.0720662
Solyc04g016470.3.1	7	5	450.72	LEQA L.esculentum TomQ'a beta(1,3)glucanase						2143.17	2511.67	1440.53	3299.23	6257.25	1864.76	119119	143352	154398	712308	300733	524968	2.038e-07	111.601
Solyc01g106620.2.1	6	5	415.48	Pathogenesis-related protein 1	E2GEV9		0005576 : extracellular region		161	25849.5	30466	49753.2	22182.4	31316.9	29751	698320	2.10977e+06	1.31225e+06	3.37986e+06	728776	3.47826e+06	1.82847e-07	61.8387
Solyc03g006700.3.1	7	5	325.36	Peroxidase	K4BE93					27198	23496	25353.8	32266.6	30697	23316.6	349277	1.10713e+06	756144	1.07133e+06	643169	725731	5.10762e-09	28.6628
Solyc12g017460.1.1	6	5	258.67	GDSL esterase/lipase	A0A199UFA2	0016787 : hydrolase activity			392	4152.04	3453.24	763.33	553.017	1872.37	741.446	22674.9	15816.6	36813	19631.7	38947.3	22097.5	2.10968e-05	13.5219
Solyc08g080585.1.1	10	5	599.6	Thaumatin-like protein	TLP					13187.5	10737.8	23142.5	34613.1	60988.1	61027.1	152888	233504	192316	444340	168530	247070	0.00010851	7.06272
Solyc01g107670.2.1	5	5	210.88	Leucine-rich repeat receptor-like protein kinase family	A0A0K9NH19	0016740 : transferase activity			390	3981.73	6832.06	1518.54	5570.57	1328.71	1776.62	73698.2	6185.57	29323.2	12768.6	14761.2	9546.08	0.00320981	6.96312
Solyc10g009410.1.1	5	5	211.95	Eukaryotic aspartyl protease family protein	AT1G01300.1)					20115.9	18579.1	7465.09	5885.94	8678.38	16999.7	41910.9	135965	88535	18379	62249.9	17445.7	0.00635005	4.68947
Solyc02g079750.3.1	11	5	622.7	Quinone reductase family protein	AT4G27270.1)					138924	127875	111701	142537	127804	153624	303340	797675	505492	514960	461051	734344	3.33852e-06	4.13334
Solyc07g008240.3.1	6	5	181.39	Non-symbiotic hemoglobin 1	HBL1					28477.2	18338.4	22421.6	38988.5	92291.9	21886.5	129009	100086	88617.6	158468	165113	140176	0.000323567	3.51374
Solyc09g090430.3.1	5	5	252.33	Cyanate hydratase	M1BFS5	0016829 : lyase activity; 0003676 : nucleic acid binding; 0005515 : protein binding	0005737 : cytoplasm	0006082 : organic acid metabolic process; 0006807 : nitrogen compound metabolic process; 0050896 : response to stimulus	162	63869.4	84649.3	80897.6	68151	99889.1	126187	264622	372689	306610	334865	180250	315371	8.09285e-06	3.38858
Solyc02g063070.3.1	13	5	761.34	tft4						35630.3	52742.4	168714	54746.6	104228	42206	263843	230505	186448	254368	200483	284309	0.000465557	3.09853
Solyc03g097290.3.1	6	5	180.87	DB199						33710.3	13480.8	15661.3	23464.2	34838.6	24133.3	44603	44514.8	31192.1	64586.2	46718.7	54910.4	0.00338126	1.97211
Solyc11g007990.2.1	12	5	515.16	chloroplast malate dehydrogenase (mdh)						136084	162550	173031	100698	202370	242099	338010	331212	284602	248619	325798	308185	0.000911216	1.80603
Solyc07g042250.3.1	6	5	309.55	chaperonin 21 precursor						70177.5	78633.5	86360.3	78331.4	79808.6	96322.3	115608	170862	142299	112112	166465	155152	7.10999e-05	1.76152
Solyc02g068900.3.1	5	5	287.69	Glutathione S-transferase family protein	AT4G19880.1)					103028	99357.7	91035.5	79301.6	105534	89460.9	204520	151043	129193	127033	164878	190490	0.000197572	1.70359
Solyc06g076970.3.1	5	5	147.61	Peptidyl-prolyl cis-trans isomerase	K4CA55					70772.4	61986	46631.3	53297.1	61502.6	66537.3	74941.2	125367	119320	74834.4	97204.1	105524	0.00120994	1.65552
Solyc04g076190.1.1	7	5	360.95	Aspartic proteinase nepenthesin-1	W9S5L1	0008233 : peptidase activity			439	1.23899e+06	1.01729e+06	1.19441e+06	2.22215e+06	1.59948e+06	1.62775e+06	2.33598e+06	959605	1.30482e+06	3.12557e+06	3.33942e+06	3.66006e+06	0.123135	1.65454
Solyc08g080940.3.1	5	5	251.88	glutathione peroxidase like encoding 1						85832.7	117131	118789	94048.9	112606	100420	104655	225487	139428	187016	160429	198314	0.00451056	1.61464
Solyc01g089970.3.1	6	5	625.56	Nucleoside diphosphate kinase	NDK					1.63787e+06	1.66068e+06	1.90692e+06	1.89016e+06	1.66389e+06	1.64455e+06	2.46134e+06	2.58116e+06	2.32738e+06	2.79167e+06	2.6213e+06	3.12612e+06	9.22256e-06	1.52911
Solyc06g071920.3.1	17	5	1056.7	Glyceraldehyde-3-phosphate dehydrogenase	C9DRQ8	0000166 : nucleotide binding; 0048037 : cofactor binding; 0016491 : oxidoreductase activity		0005975 : carbohydrate metabolic process	337	739075	852961	972310	908602	1.01407e+06	984796	1.39067e+06	1.48068e+06	1.23969e+06	1.30201e+06	1.21775e+06	1.53809e+06	6.94524e-05	1.4929
Solyc00g009020.3.1	5	5	196.85	MALE GAMETOPHYTE DEFECTIVE 1	AT2G21870.1)					124867	181157	279701	180622	216544	210039	357059	318052	314626	167657	297512	300005	0.0305494	1.47109
Solyc04g007790.3.1	5	5	279.05	MLP-like protein	G8DRW0			0050896 : response to stimulus	157	134392	128468	182831	153972	317676	149949	350934	164707	162123	215241	239750	339271	0.122528	1.37922
Solyc05g009030.3.1	5	5	289.21	3-isopropylmalate dehydrogenase	K4BX77					200191	243130	232338	313348	257975	192277	282160	214647	234242	404950	326190	317035	0.120296	1.23621
Solyc02g090490.3.1	8	5	356	Patatin	K4BCJ8					48961.5	67347.9	35127.7	77198.5	28161	35462.6	62146.1	71541.9	79128.5	48497.3	43196.6	45895.3	0.276272	1.19896
Solyc01g106430.3.1	7	5	344.05	Inorganic pyrophosphatase	A0A124SF20	0016787 : hydrolase activity; 0043167 : ion binding	0005737 : cytoplasm	0006793 : phosphorus metabolic process	296	172131	216054	231149	210314	175302	220522	209794	190133	170543	275508	229965	253467	0.423156	1.08481
Solyc02g071710.2.1	5	5	214.87	Lipase, GDSL	A0A124S9Z4	0016787 : hydrolase activity			359	169508	241676	268038	110208	338112	200500	292981	468630	198192	113398	200147	160226	0.905585	1.07946
Solyc11g066060.2.1	32	5	2039.19	heat shock protein 70	AT3G12580.1)					102033	90601.3	159893	164584	174416	174805	123424	134403	81427.8	143417	137108	186560	0.688603	0.93075
Solyc11g068540.2.1	5	5	175.74	beta-alanine synthase						123426	160300	119673	174353	112567	147748	115682	115563	97774.9	124179	124303	133538	0.0938808	0.848428
Solyc06g053200.3.1	6	5	295.99	6-phosphogluconolactonase	B6UAK0	0016787 : hydrolase activity		0005975 : carbohydrate metabolic process; 0006081 : cellular aldehyde metabolic process; 0009117 : nucleotide metabolic process; 0051186 : cofactor metabolic process	324	93467.7	93241.7	99180.4	125690	89452.1	119295	102389	82889.8	57411.5	83169.1	86768.2	80220.6	0.0352467	0.794498
Solyc07g044860.3.1	5	5	271.09	psbXphotosystem II 23 kDa protein						337481	406492	397120	522620	371182	438585	345962	319140	272662	285987	389407	296741	0.0104673	0.772151
Solyc01g100030.4.1	5	5	280.19	deoxyuridine triphosphatase						41879	46771.4	43022.9	55368	45516.7	74880.1	39038.7	42263.9	48520.9	43144.1	27119	32553.2	0.05175	0.756705
Solyc10g081310.2.1	5	5	170.31	Histidine triad nucleotide binding protein	A0A0K9Q2X0	0003824 : catalytic activity			159	78020.3	81900.9	71460.1	76693.7	78561.9	88868.9	69235.5	77667	39511.2	34708.3	73669	58455.4	0.0376841	0.742885
Solyc12g009800.2.1	6	5	232.19	Purple acid phosphatase	K4DC68					70010.4	25095.1	31074.6	65654.9	40624.8	43482.5	35479.6	23932.7	38974.4	51203.8	20823.5	25067.7	0.16097	0.708416
Solyc09g018750.3.1	5	5	228.39	CBS domain-containing protein	A0T1V6				202	114076	116968	132394	106336	110527	111947	76942.5	110479	68541.1	43847.9	109568	75191.7	0.018895	0.699995
Solyc07g017900.3.1	5	5	199.01	Aldose 1-epimerase family protein	G7IN18					112545	103795	92616.1	123735	115574	123516	87920.7	69715.1	61733.8	71787.1	81956.6	94387.8	0.00092456	0.695913
Solyc07g053260.3.1	11	5	674.44	tft9						115756	76047.7	163441	48786.2	174002	108202	138123	92553.2	44470.1	56519.6	62274.4	82450.1	0.205319	0.694209
Solyc05g048760.3.1	6	5	232.38	phosphomannomutase						48680.7	44397.4	39997.6	40254.9	58223.4	60673.9	39787.1	36442.7	27276.5	24518.7	36783.2	29749.9	0.00354353	0.665775
Solyc06g060260.3.1	8	5	282.02	stromal ascorbate peroxidase 7						74786.2	85424.2	81683	85120.9	91070.4	83457.2	59136.4	58130.1	45665.6	41464.8	60279.7	60126.2	0.000107865	0.647608
Solyc08g075690.3.1	5	5	193.83	Acyl-CoA-binding protein	K7WVA0	0000166 : nucleotide binding; 0033218 : amide binding; 0043167 : ion binding; 0048037 : cofactor binding			90	75178.3	78658.6	84441.1	60210	68984	74875.2	39767.9	43536.9	39560.5	58200	32617.4	57863	0.000733868	0.613875
Solyc11g011470.2.1	5	5	186.25	NADH-ubiquinone dehydrogenase	AT5G37510.1)					16325.5	16706.7	23872.7	13660.8	34461.1	16454.7	25665.1	11087.2	8387.7	8564.14	9424.37	11413.3	0.0387457	0.613606
Solyc02g087250.3.1	6	5	258.66	Chloroplastic group IIA intron splicing facilitator CRS1, chloroplastic	A0A0B0PGC2	0003676 : nucleic acid binding			1027	843812	747855	694140	1.18296e+06	1.03425e+06	835956	775402	400287	521193	582860	526116	428158	0.00242814	0.605738
Solyc11g012870.2.1	5	5	378.46	lysM domain-containing protein						199331	223330	221966	299452	214408	261300	166638	101870	162098	124174	157986	145903	0.000447821	0.604789
Solyc06g053460.2.1	5	5	164.8	Prefoldin subunit 2 family protein	B9HJZ0	0005515 : protein binding	0005737 : cytoplasm; 0032991 : protein-containing complex	0006457 : protein folding	145	34262.8	39641.6	39788.4	35641.9	44923.4	40163.5	26252.9	23090.2	14710.6	20222.7	21098.8	25050.4	7.77021e-05	0.556371
Solyc02g081160.3.1	5	5	300.47	Pyrophosphate--fructose 6-phosphate 1-phosphotransferase subunit beta	PFPB					73596.6	66986.5	89777.4	88840.4	155285	107990	89729.7	42185.7	26097.5	33195.2	57065.4	72210.8	0.0175408	0.550211
Solyc02g084920.3.1	7	5	397.12	fruit-specific protein TOM2A11						191182	199426	211090	286330	300022	366240	182092	103023	75944.9	96463	256992	131317	0.0106458	0.544191
Solyc10g055670.2.1	8	5	421.67	V-type proton ATPase subunit B2						57491.2	80775.2	83720.3	39264.3	63711.4	40876.5	40597.7	37038.7	30596.8	13251.3	34183.3	30762.1	0.00876619	0.509595
Solyc12g099160.2.1	6	5	293.84	serine carboxypeptidase family protein						319356	358752	178442	498937	410096	475368	155303	137464	179181	208153	200897	242286	0.00379101	0.501253
Solyc04g079200.3.1	5	5	273.66	26S proteasome non-ATPase regulatory subunit, putative	B9R7G0	0016787 : hydrolase activity; 0008233 : peptidase activity; 0005488 : binding	0000502 : proteasome complex	0006508 : proteolysis; 0009057 : macromolecule catabolic process; 0006464 : cellular protein modification process	312	97411.8	88499.7	89122	101782	108496	93077.8	68398.6	53508.5	43024.4	16786.9	52283.4	35860.5	0.00196265	0.466575
Solyc01g006510.3.1	5	5	244.16	sorbitol related enzyme						22986.1	36330.3	34907.4	70007.3	51721.2	37475.7	42713.4	7003.56	13214.5	32986.8	9842.75	6609.89	0.0171538	0.443404
Solyc06g054260.1.1	6	5	249.39	photosystem 1 reaction center protein subunit 2						164529	260992	250969	205693	178684	198234	100506	103962	69857.1	50188.6	118481	77030.7	0.000117094	0.413014
Solyc01g068130.3.1	5	5	376.19	calcium/calcium/calmodulin-dependent Serine/Threonine-kinase	AT2G47010.2)					128203	141173	122944	165901	105344	112471	79781.3	33934.3	60312.1	30745.8	68045.8	30420.2	0.000352905	0.390755
Solyc04g074640.3.1	5	5	341.13	Ascorbate peroxidase	W8E036	0046906 : tetrapyrrole binding; 0048037 : cofactor binding; 0016209 : antioxidant activity; 0016491 : oxidoreductase activity		0050896 : response to stimulus	346	133766	206025	132107	112504	198636	334197	134704	98721.9	56274.8	41616.8	53627.4	35934.5	0.00325558	0.376715
Solyc10g086190.2.1	9	5	521.07	Adenosine kinase, putative	B9T0A9	0016740 : transferase activity	0005737 : cytoplasm; 0005634 : nucleus	0009116 : nucleoside metabolic process; 0043101 : purine-containing compound salvage	342	359917	285285	332551	288062	588339	533123	275386	126418	100678	94617.8	131390	139788	0.000423022	0.36371
Solyc07g007550.3.1	5	5	277.31	Heparanase-like protein 3	A0A0B2S006	0016787 : hydrolase activity	0016020 : membrane	0008152 : metabolic process	538	132670	122378	99966.1	148842	84607	104792	56825.9	29295.7	61014	21358.2	51463.4	16328.6	0.000659472	0.340835
Solyc09g082780.3.1	5	5	214.37	Stem-specific protein TSJT1	A0A0B0PHH6				251	79137.2	58036.8	73751.3	93094.6	86148.8	73204.9	34638.2	19875.6	9699.63	20794.8	20320.7	32098.2	6.81065e-05	0.29658
Solyc01g109660.2.1	6	5	326.39	meloidogyne-induced giant cell protein DB275						121144	139194	238632	80945.5	156954	120110	53153.1	44623.7	34507.2	28353	27416.4	49401.9	4.91454e-05	0.277084
Solyc11g069000.2.1	5	5	134.34	T-complex protein 1 subunit beta	TCPB					29667.6	26290	36688.2	29961.3	90107.7	51433.8	25353.9	11014	9048.94	1492.7	7751.56	2960.24	0.00269619	0.21814
Solyc03g080180.3.1	6	5	228.79	Caffeic acid O-methyltransferase	A0A0G4DCV8	0016740 : transferase activity; 0005515 : protein binding			359	258201	107181	70027	267083	506669	519542	99171.3	50977.5	47715.2	47070.1	76020.4	48369.2	0.00358095	0.213642
Solyc02g088690.3.1	13	5	827.63	UDP-glucose 6-dehydrogenase family protein	AT3G29360.2)					294978	200583	165724	398071	274894	312293	40201.8	30571.2	48414.1	12806.6	65740	22696.4	1.56132e-05	0.133875
Solyc01g097240.3.1	4	4	376.07	Pathogenesis-related protein PR-4	PR4					24017	28022.4	24287.9	30307.2	23408	35246	1.16151e+06	3.21861e+06	2.24784e+06	1.03439e+07	2.39842e+06	6.01451e+06	3.92386e-08	153.579
Solyc03g020010.1.1	4	4	146.93	miraculin						2040.06	5425.84	2015.64	2864.63	1866.89	2328.46	167566	379069	325846	318638	142003	209900	2.49297e-09	93.2818
Solyc10g055810.2.1	8	4	673.5	chitinase Z15140						6264.42	6457.6	3209.22	9694.38	10497.4	4732.75	334419	626388	315700	787052	746070	497052	5.46982e-09	80.9354
Solyc04g071890.3.1	6	4	312.98	Peroxidase	K4BTH6					6357.08	5581.79	3814.07	8268.44	6571	8611.17	264154	1.10821e+06	533164	345809	370499	184446	4.14287e-08	71.5823
Solyc10g055800.2.1	8	4	701.7	Chitinase	B9VRK7	0008144 : drug binding; 0016787 : hydrolase activity		0005975 : carbohydrate metabolic process; 0043170 : macromolecule metabolic process; 0006807 : nitrogen compound metabolic process; 0009057 : macromolecule catabolic process; 0017144 : drug metabolic process	322	61476.4	56577.1	148366	81008.4	118748	312236	5.87966e+06	5.97958e+06	3.82092e+06	1.13999e+07	6.51491e+06	6.17868e+06	8.64774e-08	51.0958
Solyc10g055820.2.1	7	4	534.72	Chitinase	B9VRK7	0008144 : drug binding; 0016787 : hydrolase activity		0005975 : carbohydrate metabolic process; 0043170 : macromolecule metabolic process; 0006807 : nitrogen compound metabolic process; 0009057 : macromolecule catabolic process; 0017144 : drug metabolic process	322	23980.8	9234.31	17866.2	30692.7	26516.6	16160.6	442228	1.10717e+06	517496	1.73705e+06	536561	1.17987e+06	1.44542e-07	44.3578
Solyc03g019690.1.1	4	4	227.16	Kunitz-type protease inhibitor	Q3S481	0030234 : enzyme regulator activity; 0008233 : peptidase activity			220	25708.7	19807	25291.3	19346.8	25229.3	22716.4	64034.9	1.04486e+06	490167	1.90754e+06	435559	1.27891e+06	7.20722e-05	37.8066
Solyc08g080630.3.1	4	4	240.02	Ethylene-responsive proteinase inhibitor 1	IER1					45511.9	39509.7	67388.1	40915.5	56166.1	45847.6	137773	1.94029e+06	895814	2.73937e+06	872236	2.804e+06	6.05823e-05	31.7922
Solyc09g090980.3.1	13	4	1015.54	Major allergen Mal d 1	Q84LA7	0019840 : isoprenoid binding; 0031406 : carboxylic acid binding; 0042562 : hormone binding; 0043178 : alcohol binding; 0030234 : enzyme regulator activity; 0038023 : signaling receptor activity		0007154 : cell communication; 0050789 : regulation of biological process; 0050896 : response to stimulus	159	162712	113511	160981	297658	377054	255013	3.21555e+06	6.49134e+06	4.69632e+06	8.14242e+06	3.8574e+06	8.73155e+06	1.2431e-07	25.7033
Solyc03g082920.3.1	15	4	664.76	Heat shock protein 70	Q9M4E8	0000166 : nucleotide binding; 0008144 : drug binding; 0043167 : ion binding			665	9892.9	6338.31	18552.3	13983.8	10732.6	9778.26	109403	161002	64917.9	279020	59169.4	119153	7.46218e-06	11.4418
Solyc07g045350.3.1	9	4	432.53	Acetoacetyl-CoA thiolase	F5CLC4	0016740 : transferase activity			405	38276.8	39284	56289.3	48713	64923.5	40804.4	267281	404081	241853	380541	211239	300128	1.0213e-07	6.26146
Solyc07g006650.3.1	5	4	229.61	Xylose isomerase	A0A0V0IEZ8	0043167 : ion binding; 0016853 : isomerase activity		0005975 : carbohydrate metabolic process	489	31358.5	36718.9	40204.2	39429.3	51425.7	37131.7	153459	211099	208792	265435	161767	185836	2.90682e-08	5.02135
Solyc04g076060.3.1	10	4	446.33	tft10						24502.9	16321.6	27947.3	18214.7	32978.7	12608.7	100735	97944.9	67075.2	194274	76370.6	111007	2.1294e-05	4.88336
Solyc06g062380.3.1	5	4	266.85	Acid phosphatase-like protein 1	V9MHL3	0016787 : hydrolase activity			261	2806.61	6809.72	8644.06	8734.47	3977.69	10211.9	55775.2	24520	70811.3	7576.56	35813	6027.19	0.0184509	4.8689
Solyc02g078650.3.1	4	4	186.76	Polyphenol oxidase	A0A118JXA6	0016491 : oxidoreductase activity; 0043167 : ion binding		0042440 : pigment metabolic process	593	46002.1	35389.7	15906.7	43104.3	25968.2	36923.5	90917.4	170047	75374.7	273525	121676	182434	0.00017717	4.49581
Solyc10g084400.2.1	4	4	172.34	Glutathione S-transferase family protein	AT5G02790.1)					61050.3	74473.8	86461.5	61557.6	77761.9	112533	135753	244836	292464	564180	275185	592062	0.000201648	4.44135
Solyc06g082420.3.1	6	4	336.15	Peroxidase						21971.7	48814.5	21207.9	96156.2	21448.2	12809.1	91728.3	79694.3	135858	42227.8	106131	42382.8	0.0228097	2.23923
Solyc01g006300.3.1	6	4	573.64	LECEVI1A						601910	488746	413631	601296	457130	719717	1.38326e+06	681017	1.2083e+06	1.30972e+06	1.3008e+06	811430	0.000820712	2.0395
Solyc01g111120.3.1	9	4	605.69	triosephosphate isomerase	AT2G21170.3)					490939	367453	347669	688398	571615	663355	718685	658275	874567	996137	992655	1.00915e+06	0.00343928	1.67745
Solyc12g096760.2.1	5	4	347.26	NADP-dependent alkenal double bond reductase	A0A072TWU1	0016491 : oxidoreductase activity			402	77921.2	57355.6	61482.1	70322.7	96373.5	132998	151901	97117.4	77519.9	162556	128754	162863	0.02797	1.57258
Solyc01g067740.3.1	4	4	255.21	Superoxide dismutase [Cu-Zn] 1						450610	416185	425869	476889	415849	477290	494496	568518	625762	873242	716995	781724	0.00113098	1.52505
Solyc04g072240.3.1	4	4	233.73	Oxidoreductase family protein	AT4G09670.1)					105228	129979	147177	78266	110197	102623	136718	152596	120911	234283	158253	216623	0.014938	1.51363
Solyc02g091100.3.1	4	4	146.82	Thiamine pyrophosphate dependent pyruvate decarboxylase family protein	AT5G17380.1)					51458.4	46195.6	54396	63539.2	51042.4	62687.3	93521.6	80615	41707.7	85497.9	76381.3	83470.7	0.0367864	1.40045
Solyc03g115990.2.1	9	4	480.05	Malate dehydrogenase	A0A061G4A3	0016491 : oxidoreductase activity	0005737 : cytoplasm; 0005739 : mitochondrion	0005975 : carbohydrate metabolic process; 0006082 : organic acid metabolic process; 0017144 : drug metabolic process; 0044238 : primary metabolic process; 0045333 : cellular respiration	451	197542	161247	237863	235804	335167	315783	467664	237380	301364	268510	353848	430199	0.0619448	1.388
Solyc01g098880.3.1	6	4	305.6	Seryl-tRNA synthetase, putative	B9RKX9	0000166 : nucleotide binding; 0008144 : drug binding; 0043167 : ion binding; 0016874 : ligase activity; 0003676 : nucleic acid binding	0005737 : cytoplasm	0006412 : translation; 0006520 : cellular amino acid metabolic process; 0016070 : RNA metabolic process	447	86000.3	59001.1	49897.9	134903	134403	241723	168825	165815	146343	187738	147107	135760	0.104842	1.348
Solyc11g066950.2.1	4	4	147.61	Stress responsive A/B Barrel Domain-containing protein	AT5G22580.1)					186713	133902	130567	125105	195720	120346	183536	184725	197993	157366	231547	233023	0.0194557	1.33153
Solyc01g006900.3.1	4	4	265.05	MD-2-related lipid recognition domain-containing protein / ML domain-containing protein	AT3G11780.1)					402030	386960	333010	410838	356258	335935	545882	458205	367551	520109	495749	518668	0.00364991	1.30612
Solyc10g006290.3.1	5	4	257.32	constitutive plastid-lipid associated protein						51743.5	58513.3	57699.7	89368.7	73058.1	53040.8	80078.5	50778.8	64824.1	98294.6	84059.9	92026.4	0.163588	1.22596
Solyc11g011920.2.1	6	4	243.15	Glutamate decarboxylase	B1Q3F1	0016829 : lyase activity; 0008144 : drug binding; 0019842 : vitamin binding; 0043167 : ion binding; 0048037 : cofactor binding	0005737 : cytoplasm	0006520 : cellular amino acid metabolic process	503	24084.3	5994.83	28630.2	18697	53303.6	11106.7	31163.2	24042.7	11176.1	54646.5	14480.9	33122.1	0.519325	1.18908
Solyc03g033710.3.1	6	4	261.72	Peroxidase	K4BFP3					13972.5	11786.3	10225.1	6016.44	9303.18	4593.55	7993.5	9600.5	38950.6	852.516	5909.09	2343.94	0.47195	1.17448
Solyc09g010420.3.1	5	4	157.56	Arginine biosynthesis bifunctional protein ArgJ, chloroplastic	K4CR69					47102.7	46811.9	58057.9	57832.3	57974.3	56184.7	53423.1	48801.1	41465.6	57463.6	86632.4	63675.7	0.610713	1.08488
Solyc07g020860.3.1	4	4	186.46	Peroxiredoxin	D2D300	0016209 : antioxidant activity; 0016491 : oxidoreductase activity	0005575 : cellular_component; 0005737 : cytoplasm	0050789 : regulation of biological process; 0065008 : regulation of biological quality; 0050896 : response to stimulus; 0017144 : drug metabolic process; 0051186 : cofactor metabolic process	162	690537	599240	740197	817277	688348	804896	785804	813212	546357	747207	644185	814328	0.978449	1.00244
Solyc04g078740.2.1	5	4	216.97	Subtilisin-like protease	W9SHY0	0008233 : peptidase activity			767	45163.3	76621	30959.1	44099	28027.3	37392.6	39626.1	24870.7	66866.5	27559.9	49153	40058	0.800151	0.94613
Solyc01g097460.3.1	4	4	204.85	Ribose 5-phosphate isomerase-related family protein	U5GAQ0					217164	235903	228484	223643	260322	152502	180515	213753	293353	243963	165471	117233	0.481652	0.921298
Solyc08g080370.3.1	5	4	195.43	N2-acetylornithine aminotransferase	A0A0G2SJJ3	0008144 : drug binding; 0019842 : vitamin binding; 0043167 : ion binding; 0048037 : cofactor binding; 0016740 : transferase activity		0006520 : cellular amino acid metabolic process	460	50302.3	42538.3	48995.3	37156	37611.4	47735.8	40514.3	31486.2	56631	34192.5	46644.4	27946.7	0.308595	0.898146
Solyc07g062570.3.1	4	4	142.78	Ubiquitin-conjugating enzyme family protein	A9PA76	0000166 : nucleotide binding; 0008144 : drug binding; 0043167 : ion binding; 0016740 : transferase activity			153	23774.7	52570.1	52904.3	44879.4	58983.3	64578.3	51556.2	31558.3	42357.9	39481.2	47308.5	54746	0.649351	0.896933
Solyc01g104015.1.1	4	4	196.23	Embryo-specific 3	Q2HUA9				179	88073.3	97546.5	129803	115706	116583	116864	133878	81845.2	102014	69882.5	103447	67985.6	0.1426	0.841214
Solyc05g055760.3.1	8	4	331.01	isopentenyl diphosphate isomerase						78164.1	86304.7	91910.2	79827.4	110894	118146	137957	74275.3	71902.3	57060.3	72746.5	60196.7	0.182755	0.838817
Solyc04g076790.3.1	7	4	330.63	Serine hydroxymethyltransferase	M1A7K0	0016740 : transferase activity; 0008144 : drug binding; 0019842 : vitamin binding; 0043167 : ion binding; 0048037 : cofactor binding		0006520 : cellular amino acid metabolic process; 0017144 : drug metabolic process; 0042133 : neurotransmitter metabolic process; 0006082 : organic acid metabolic process; 0006725 : cellular aromatic compound metabolic process; 0006730 : one-carbon metabolic process; 0043603 : cellular amide metabolic process; 0046483 : heterocycle metabolic process; 0051186 : cofactor metabolic process	519	36907.2	29916.3	33871.3	35513.6	44571.4	51379.6	38661.3	29143.6	18556	27010.4	45397.6	33118.2	0.18719	0.826532
Solyc03g033620.3.1	4	4	97.97	Serine carboxypeptidase S28 family protein	AT4G36195.3)					53779	72274.3	32236.7	68032.8	58670.4	38587.8	37590.2	45972.1	50615.5	56920.5	23828.3	44485.9	0.260745	0.801692
Solyc11g069040.3.1	5	4	191.64	glyoxalase 1						114545	104962	94136.9	128697	119721	129591	91265.4	93414.8	73847.6	85942.9	93872.3	107729	0.00797958	0.789517
Solyc10g005960.1.1	5	4	318.65	Fasciclin-like arabinogalactan protein	A0A072UY96		0016020 : membrane	0032501 : multicellular organismal process; 0032502 : developmental process	421	438682	322984	355200	744786	706388	492439	690095	233923	350033	394210	394927	335974	0.246967	0.783917
Solyc01g103480.3.1	5	4	217.83	Coatomer subunit delta	W9SBM6		0005794 : Golgi apparatus; 0016020 : membrane; 0031982 : vesicle; 0032991 : protein-containing complex	0015031 : protein transport; 0016192 : vesicle-mediated transport	529	168434	139054	149907	187980	174473	216260	131194	122924	98042.7	136345	142451	146746	0.00888976	0.750601
Solyc02g085350.3.1	4	4	152.43	Succinate dehydrogenase [ubiquinone] flavoprotein subunit, mitochondrial	K4BB47					26122.2	34616	27676.9	21808.7	34982.7	31118.8	28521.9	37800.8	13230	11822	26601.4	13341.3	0.105757	0.744745
Solyc05g007940.3.1	4	4	245.84	LERNALX L.esculentum ribonuclease lx						85852.5	129502	236086	224747	116174	157041	86747	82942.9	79895	202680	95853.6	140242	0.175518	0.725045
Solyc07g016200.3.1	4	4	258.12	Proteasome subunit beta type	K4CCD7					77711.1	68879	58672.1	59741	68305.5	82971.3	50543.3	51398.9	37241.8	46124.2	52164.6	61723.4	0.00363903	0.718738
Solyc03g025850.3.1	7	4	265.53	remorin 1						36327.5	50488	46295.6	30746.4	39971.5	41539.8	20661.4	23421.3	25900.4	27506.8	28318.7	43688.1	0.0122214	0.690783
Solyc02g082830.2.1	4	4	232.96	Phosphoserine aminotransferase	K4BAF3					134005	151008	141583	185854	174261	189002	122909	65513.5	93413.3	81854	138787	129742	0.00666089	0.647954
Solyc04g080590.3.1	4	4	224.73	Proteasome subunit alpha type	K4BVD8					31661.7	41955.9	31697.4	35039.4	53521.2	57775.8	38901.7	31249.4	17345.1	17839.3	33108.1	21346.2	0.0233511	0.634965
Solyc07g007670.3.1	5	4	270.38	Purple acid phosphatase	K4CBN7					196812	305037	331885	419513	501831	270960	232622	165147	241810	230868	194625	209462	0.0154546	0.629077
Solyc02g071700.3.1	4	4	175.16	Lipase, GDSL	A0A103XTV4	0016787 : hydrolase activity			368	102573	212646	206193	127429	106326	107277	116909	104041	81911.3	68339.9	123350	39564.5	0.0497363	0.619306
Solyc11g066290.2.1	4	4	195.25	Purple acid phosphatase 29	A0A193CCQ7	0016787 : hydrolase activity			390	96034.3	87298	72517.6	111448	91905.3	126808	31971.7	67159.7	85900.5	31441.3	67603.8	64699.5	0.0135993	0.595171
Solyc05g006520.3.1	8	4	335.54	dehydrogenase AF209924						54522.4	65772.5	64019.5	84757.4	96497.6	99181.7	59269.8	50809.3	27555.5	28008.7	53972.9	55446.5	0.010949	0.59185
Solyc06g076660.3.1	4	4	143.9	proliferating cell nuclear antigen						29665.6	28394	28197.1	20799.4	20298.9	31712.3	17616.8	15920.5	8454.32	17957.8	19263.5	14869.2	0.00386595	0.591461
Solyc01g006290.3.1	5	4	376.18	Peroxidase	K4ASJ5					240585	190797	91849	184174	155215	250231	233842	37487	114150	22333.4	170243	77215.3	0.0802106	0.588822
Solyc10g006650.3.1	9	4	538.7	Quinone reductase family protein	AT4G27270.1)					304741	260283	193834	283046	211835	271418	208015	138927	129880	71822	104489	193080	0.00472181	0.554836
Solyc07g055210.3.1	4	4	203.53	Aspartate aminotransferase	K4CG60					57810.4	55065.4	65449.2	80792	69895.6	75762	32444	39851.5	23055.8	42472.7	31277.4	41211.8	0.000152418	0.519581
Solyc08g007670.1.1	9	4	645.66	Subtilisin-like protease	Q9LWA3	0008233 : peptidase activity			746	140057	228877	164504	149478	81571.8	113089	78310.2	59345.7	152425	43289.9	90556.8	31458.9	0.0209796	0.518913
Solyc08g079860.2.1	11	4	728.7	P69C protein						95365.9	87330.2	60784.7	253667	135691	118948	89533.9	29539.7	54592	79367.9	66672	63739.8	0.0335389	0.510046
Solyc04g015830.3.1	8	4	429.21	villin 2	AT2G41740.2)					76086.5	68448.1	76186.8	72937.3	70297.8	72952.5	39827.7	22892.2	29330.2	45211.5	40142.3	44194.8	8.44386e-05	0.507197
Solyc02g081700.1.1	5	4	276.09	Proteasome subunit alpha type	K4BA40	0016829 : lyase activity	0005783 : endoplasmic reticulum	0008152 : metabolic process	336	89719.9	89313.3	84208.6	105070	88709.7	121192	53811.2	62506.8	41690.8	25464.1	63055	36264.2	0.000660873	0.489079
Solyc06g060790.1.1	4	4	163.15	3-isopropylmalate dehydratase, putative	B9SXE3	0016829 : lyase activity			254	46165.7	48576.1	47806.9	48091.3	48338.4	48948.4	25528.1	27614.7	18392.5	15988.6	27558.3	20746.6	9.10268e-06	0.471748
Solyc01g102390.3.1	4	4	308.16	Germin-like protein						859763	770098	438001	821798	567492	929585	378672	262896	487561	295012	317489	188223	0.000858929	0.439929
Solyc11g005820.1.1	4	4	169.66	Pectinesterase inhibitor	A0A103Y9H8	0030234 : enzyme regulator activity			179	16285.3	35977.4	23141.7	53789.4	25911.4	19872	11417.2	5556.73	8030.22	23755.4	11410.2	16104.9	0.0105908	0.435911
Solyc03g079880.3.1	12	4	968.51	Protease inhibitor/seed storage/lipid transfer family protein	B9HHI8	0043167 : ion binding; 0016853 : isomerase activity	0005737 : cytoplasm	0005975 : carbohydrate metabolic process; 0006081 : cellular aldehyde metabolic process; 0009117 : nucleotide metabolic process; 0051186 : cofactor metabolic process	281	7.79681e+06	9.82881e+06	1.76144e+07	7.39074e+06	5.77061e+06	8.57946e+06	5.64258e+06	4.40833e+06	5.03202e+06	2.37941e+06	4.45781e+06	2.57609e+06	0.0030481	0.429903
Solyc01g107870.3.1	4	4	176.61	Polyadenylate-binding protein	K4B303					23165	77264.1	69959.7	50123.3	55820.1	55450.9	30177.6	22989.1	10898.7	16352.4	25226.7	23354.7	0.00230769	0.388805
Solyc02g094050.3.1	4	4	322.82	Blue copper protein	A0A0B2QX32	0009055 : electron transfer activity			162	225409	194129	226875	194414	136923	209756	76650.6	72363.8	143311	40968.6	74215.8	45803.5	0.000371506	0.381735
Solyc12g014270.2.1	4	4	137.09	Peptide-N4-(N-acetyl-beta-glucosaminyl)asparagine amidase A	PNAA					54057.1	53063	27103.2	32099.5	49177.5	40880.5	18410.9	16169.2	24503.9	7534.67	18210.2	11763.8	0.000611483	0.376755
Solyc08g074683.1.1	4	4	143.66	polyphenol oxidase precursor						32384.9	24766.3	38137.6	33943.8	22688.2	31805.7	20595.7	5086.89	11088.2	8051.24	14531.3	9741.22	0.000569512	0.376073
Solyc12g055800.3.1	13	4	844.68	vacuolar H+-ATPase A1 subunit isoform						42036.9	65105.1	70852	45278.1	169640	70166.3	50279.6	25989	21499.9	22211.4	39420.5	10270.9	0.00788255	0.366399
Solyc06g007620.3.1	4	4	256.64	transmembrane protein, putative (Protein of unknown function, DUF538)	AT3G07470.3)					142532	244081	175800	259719	162571	116578	122577	55978.6	57149.7	64371.3	50561.5	45729.7	0.000282396	0.359916
Solyc12g008630.2.1	5	4	295.02	Mitochondrial-processing peptidase subunit alpha	MPPA					35729.4	65169.4	47166.9	59853.3	110502	116865	29795.1	17316.5	23758.4	7345.31	58774.1	15438	0.0070227	0.350178
Solyc01g081610.3.1	4	4	202.86	Beta-hexosaminidase	D3TI69	0016787 : hydrolase activity; 0016740 : transferase activity	0016020 : membrane	0005975 : carbohydrate metabolic process	575	116207	103832	76312.4	101159	47494.6	69520	29359.9	27449.5	43715	22978.3	19276.6	33416.8	0.00014344	0.342444
Solyc03g121720.2.1	4	4	192.51	3-hydroxyisobutyrate dehydrogenase, putative	B9S5X5	0016491 : oxidoreductase activity; 0000166 : nucleotide binding; 0048037 : cofactor binding	0009536 : plastid		348	5881.74	15281.4	23119.3	17111.7	16657.2	15043.3	12482.2	4566.82	2454.85	855.601	8471.25	2378.84	0.0109848	0.335246
Solyc07g045440.1.1	4	4	189.63	Fasciclin-like arabinogalactan protein	G7K0M1					275273	176653	183319	388759	282932	217931	120004	59424.6	65912.9	68928	132289	63744.3	0.000154796	0.334654
Solyc02g087520.3.1	4	4	234.65	Pathogenesis-related thaumatin family protein	G7KK13		0005576 : extracellular region; 0016020 : membrane	0050896 : response to stimulus	272	149224	158644	102199	108850	78805.1	91499.8	37100.2	34646.9	43669.9	41077.5	17659.9	26940.2	3.74081e-05	0.29177
Solyc12g008580.2.1	5	4	219.57	Glucan endo-1,3-beta-glucosidase, putative	B9RKF7	0016787 : hydrolase activity	0016020 : membrane	0005975 : carbohydrate metabolic process	511	74776.8	68372.9	52099.8	49721.4	51630.2	41863.2	19165.8	21299.6	21693.6	9414.05	22895.7	2935.31	0.00197497	0.287782
Solyc08g076960.1.1	6	4	269.46	Abscisic acid receptor PYL1	M1BH64				231	80112.2	102890	113457	78425.7	98960.5	86986.9	37730	24541.5	23884.2	10003.2	28507.5	26307.2	3.19092e-05	0.269196
Solyc02g082760.3.1	8	4	352.66	ethylene-responsive catalase						78362.7	69343.5	93947.2	129100	95319.8	117509	41468.4	19214.3	17982.8	33221.6	16394.2	27586.4	2.00732e-05	0.267088
Solyc01g108630.3.1	9	4	419.05	nii1 nitrite reductase						18266.5	36146.3	116124	32994.9	40256.2	45294.2	25447.7	14714.5	10292.3	4867.49	9330.05	11546.7	0.00301349	0.263589
Solyc04g008280.2.1	7	4	388.21	4-hydroxy-4-methyl-2-oxoglutarate aldolase	K4BNY4	0016829 : lyase activity; 0043167 : ion binding; 0030234 : enzyme regulator activity		0016070 : RNA metabolic process; 0050789 : regulation of biological process	251	225522	207711	219762	218283	196722	212430	58355.4	45018.9	31098.6	40327.8	49281	45893.1	6.69965e-09	0.210847
Solyc01g005550.3.1	4	4	219.17	carboxyl-terminal peptidase (DUF239)	AT2G44210.1)					75258.6	117203	121047	42934	52644.7	60767	33685.3	18367.9	28907.8	2286.98	6067.93	2161.82	0.00295677	0.194694
Solyc06g035920.3.1	4	4	162.53	Remorin	REMO					8101.44	25676.3	29562.1	9524.35	15388.5	13076.4	3214.97	1016.43	990.14	3379.28	2900.03	1827.27	6.94305e-05	0.131533
Solyc03g098740.1.1	4	3	159.6	Kunitz trypsin inhibitor	B8Y888	0030234 : enzyme regulator activity			209	1552.75	286.538	680.678	1299.45	249.094	446.525	35817.1	146691	113723	320597	96618.2	227900	2.55625e-07	208.491
Solyc06g008620.1.1	4	3	115.99	LOW QUALITY:tolB protein-like protein	AT4G01870.2)					686.279	656.136	4214.08	647.134	2717.83	3215.36	18319.3	90337.7	38670.5	122671	40690.7	74446.8	1.53148e-05	31.7328
Solyc10g049970.2.1	3	3	135.38	Kynurenine formamidase	A0A151RRB2	0016787 : hydrolase activity		0006520 : cellular amino acid metabolic process; 0006725 : cellular aromatic compound metabolic process; 0009308 : amine metabolic process; 0042180 : cellular ketone metabolic process; 0046483 : heterocycle metabolic process	258	5120.5	2603.86	2198.99	1235.62	5370.41	8097.23	114549	74684.5	170242	83412.6	105949	63551.1	1.00378e-06	24.867
Solyc10g012370.3.1	3	3	173.74	Cysteine synthase	K4CYL4					2764.84	10443.6	5025.58	6852.92	14204.1	7293.72	184081	194322	168110	211478	120179	146380	1.47996e-07	21.9932
Solyc01g097270.3.1	4	3	281.45	pathogen-induced protein						31775.6	21797	37723.9	33920.4	34915.5	28562.4	261239	604027	345811	811796	352397	589233	7.14965e-08	15.7106
Solyc04g071610.3.1	3	3	178.69	Abscicic acid stress ripening 1						21054.3	28900.9	32322.2	19376.9	28572.4	30055.5	163059	308107	191617	671617	232502	345885	9.17773e-07	11.9339
Solyc06g050440.3.1	5	3	372.29	Peroxidase	K4C5I8					6210.77	8072.98	3359.26	20807.3	17010.3	18438.8	327177	71820.8	196540	92969.5	83384.4	21631.1	0.000912398	10.7379
Solyc11g007020.2.1	4	3	211.59	mevalonate disphosphate decarboxylase						12085.5	7868.49	14306.7	8955.67	18649	12800.8	30555.2	112346	49927	85885.7	73221.7	113336	2.7421e-05	6.23136
Solyc02g092580.3.1	6	3	270.7	Peroxidase	K4BD54					6878.69	4330.77	25839.2	8316.18	9537.46	19714.3	37906.7	53387.8	66967.7	36864.6	66404.3	39913.7	0.000373608	4.03991
Solyc12g087940.2.1	4	3	169.38	Eukaryotic aspartyl protease family protein	A0A061FET5	0008233 : peptidase activity		0009057 : macromolecule catabolic process; 0019538 : protein metabolic process; 0006508 : proteolysis	435	20350.7	13226.1	26859.3	24272.8	14746	18863.1	60413.5	52173.3	43526.5	107679	81670.6	107587	4.48567e-05	3.82909
Solyc12g056230.2.1	3	3	71.46	glutathione peroxidase like encoding 2						7620.06	8141.81	11369.3	4143.81	7734.3	10914.2	14181.9	64290.4	9956.68	49079.8	12843.8	39906.7	0.00974361	3.81102
Solyc01g106210.3.1	9	3	366.24	Heat shock protein 70	B9HN74	0000166 : nucleotide binding; 0008144 : drug binding; 0043167 : ion binding; 0016787 : hydrolase activity; 0005515 : protein binding	0005737 : cytoplasm; 0005739 : mitochondrion; 0005773 : vacuole; 0016020 : membrane	0050896 : response to stimulus; 0006457 : protein folding	682	11055.3	12310	11082.2	11664.1	15070.5	19902.4	33202.1	45394.8	30081.9	56199.6	51522.2	59889.3	1.01499e-05	3.40743
Solyc02g078940.3.1	3	3	131.54	Oxidoreductase, zinc-binding dehydrogenase family protein	A8MRW5	0016491 : oxidoreductase activity			319	13072.6	9643.42	7979.37	7810.11	12981.2	12489.6	30226.3	28423.6	29037.3	42990.5	44525.8	38840.5	2.87948e-06	3.34568
Solyc01g008550.4.1	5	3	226.13	phenylacetaldehyde reductase PAR2						22368.3	22029.7	19281	22798.1	50583.1	27854.3	57061.1	92184.3	66516.9	105965	87966.5	134849	8.21228e-05	3.30197
Solyc12g099100.2.1	13	3	721.74	Dihydrolipoyl dehydrogenase	K4DHT1					13195.1	20664.4	17213.9	21339.7	28377.9	20716.5	32461.1	71897.1	70486.3	85781.2	56271.3	59909.7	7.12851e-05	3.1011
Solyc12g014380.2.1	3	3	110.23	glucose-6-phosphate isomerase		0030246 : carbohydrate binding; 0016853 : isomerase activity		0005975 : carbohydrate metabolic process	318	16502.9	6323.31	14799.9	21393.6	21100.9	10195.7	34640.7	35682.5	33861.7	57857.1	30542.7	50925.9	0.000750541	2.6962
Solyc12g099200.2.1	3	3	169.78	Invertase inhibitor	I1VR17	0030234 : enzyme regulator activity			171	14562.8	9253.14	16032	16204.2	31268.6	18437.3	59262.5	37820.8	33037.4	53072.2	36454.3	17575.1	0.00691857	2.24307
Solyc09g057670.3.1	3	3	111.16	Peptidyl-prolyl cis-trans isomerase	A0A0K9NV42	0016853 : isomerase activity			145	3156.76	10352.4	11508.3	7501.19	7133.94	9068.22	14130.4	17946.3	11626.1	22195.6	15062.1	24488.2	0.00430563	2.16435
Solyc11g011440.1.1	3	3	94.33	LOW QUALITY:Eukaryotic aspartyl protease family protein	AT1G66180.1)					16356.4	15032.2	50112.2	17203.7	10240.8	20178	21595.2	34565.9	38543.6	61552.2	39176	64323.3	0.0178757	2.01169
Solyc04g007550.3.1	15	3	978.57	ATP synthase subunit beta	W8SRJ3	0000166 : nucleotide binding; 0008144 : drug binding; 0043167 : ion binding; 0016787 : hydrolase activity; 0005215 : transporter activity	0005739 : mitochondrion; 0016469 : proton-transporting two-sector ATPase complex	0006811 : ion transport; 0009117 : nucleotide metabolic process; 0017144 : drug metabolic process	560	22936.9	40456.5	36687.5	20645.4	94569.8	92766.1	90718.3	129734	73787.8	51748.9	68834.6	82325.4	0.0632225	1.61379
Solyc10g078740.2.1	6	3	232.24	Enoyl reductase	P93062	0016491 : oxidoreductase activity; 0016740 : transferase activity		0006082 : organic acid metabolic process; 0044255 : cellular lipid metabolic process	385	95855.6	87524.2	87769.8	125715	89664.4	97525.6	122619	135384	128109	178808	171539	189133	0.000755336	1.58477
Solyc01g067750.3.1	3	3	149.02	dehydroquinate dehydratase/shikimate:NADP oxidoreductase						31752.1	16700.1	22557.6	28837.9	63183.1	43366.2	47781.7	64992.5	32499.4	55108.9	44963.6	69956.7	0.0544456	1.52765
Solyc04g009200.3.1	4	3	148.69	glutamate 1-semialdehyde 2,1-aminomutase						38772.4	46097.5	41165.2	47658.3	44272.6	45642.7	72551.4	67029.6	55210.6	43449.1	66587.4	76207.4	0.00301438	1.44546
Solyc05g008460.3.1	15	3	1089.08	ATP synthase subunit beta	A0A0V0IJL8	0000166 : nucleotide binding; 0008144 : drug binding; 0043167 : ion binding; 0016787 : hydrolase activity; 0005215 : transporter activity	0005739 : mitochondrion; 0016469 : proton-transporting two-sector ATPase complex	0006811 : ion transport; 0009117 : nucleotide metabolic process; 0017144 : drug metabolic process	551	167316	237566	213511	196579	396514	356335	366671	457217	344882	358472	358902	359315	0.0195406	1.43222
Solyc02g083460.3.1	3	3	165.71	aspartyl protease family protein						47088.7	51164.9	52452	40285.1	35133.6	31495	44493.6	43228.1	56269.1	86620.7	60434.6	77492.8	0.03839	1.43056
Solyc10g080320.2.1	4	3	136.84	Adenylosuccinate synthetase, chloroplastic	K4D2S2					35616.7	37301	33712.9	27030	45870.9	41850	37983.9	53872.4	28957.4	53936	52693.8	78013.2	0.0976947	1.37978
Solyc08g081250.3.1	3	3	85.65	Peptidase M1 family aminopeptidase N	A0A072TU77	0008233 : peptidase activity; 0043167 : ion binding	0009536 : plastid; 0005737 : cytoplasm	0006518 : peptide metabolic process; 0006508 : proteolysis	975	33147.9	47298.6	48905.5	29205.8	59752.6	39669.1	47531.4	37656	50630.7	77844.2	74184.6	60497.2	0.0874399	1.35028
Solyc05g012480.3.1	3	3	80.15	Mitochondrial processing peptidase	Q41445	0043167 : ion binding; 0008233 : peptidase activity			534	12262.9	16367.1	13618.7	9306.68	22429.3	17504	19418.3	25288.6	15559.6	11011.3	27025	18175.7	0.226332	1.27315
Solyc10g008140.3.1	5	3	265.74	Prohibitin, putative	B9RVS2		0016020 : membrane		290	22147.6	20154.8	16106.9	20365.2	21785.8	21842.9	27556.1	37802.5	20395.7	22611.5	23835.5	23598.1	0.049711	1.27284
Solyc05g053470.3.1	9	3	361.07	Chaperonin CPN60, mitochondrial	CH60A					30066.2	36903.1	30956.5	46863.7	81022.9	61447.1	64502.2	56676.6	47249.9	80279.9	54537.2	58160.2	0.141119	1.25812
Solyc01g109850.3.1	3	3	96.88	Diaminopimelate decarboxylase family protein	B9HRK5	0016829 : lyase activity	0009536 : plastid	0006520 : cellular amino acid metabolic process	482	25240.8	27011	29588.3	64021.1	187745	71112.3	138054	39170.4	35631	117009	75866.2	83056.9	0.390685	1.20772
Solyc08g015860.3.1	10	3	413.25	Rab GDP dissociation inhibitor	C0LSK7					16197	20751.1	26743.3	18232.1	35457.6	28462.2	35147.2	23004.5	21012.6	28143.8	28166.4	39325.4	0.241325	1.19855
Solyc09g091180.3.1	10	3	463.15	Chaperonin CPN60, mitochondrial	CH60A					13430.7	45926.2	27826.7	21156.6	61371.7	29859.7	41099.6	55176.5	25616.2	31011.9	56236.2	20328	0.5145	1.1498
Solyc05g018520.3.1	4	3	154.98	NADH-cytochrome b5 reductase	K4BZA6					1538.1	10337.7	13128.4	10195	8119.48	10608.4	14372	8313.78	6085.69	12886.8	10600.8	9014.34	0.465169	1.13623
Solyc04g077970.3.1	4	3	114.76	Adenine phosphoribosyltransferase-like	Q2V997	0016740 : transferase activity	0005737 : cytoplasm	0042440 : pigment metabolic process; 0043101 : purine-containing compound salvage; 0009116 : nucleoside metabolic process	182	246251	154446	144414	125942	215447	199648	211291	174882	161473	208963	192128	248850	0.369202	1.1026
Solyc10g082030.2.1	4	3	240.44	2-Cys peroxiredoxin 1						119149	152146	177641	76905.9	153210	91461	210886	122911	110451	139742	129924	113168	0.606276	1.07342
Solyc10g078550.3.1	4	3	192.45	glutamate dehydrogenase						16759.7	23189.9	22304.7	26361	30492.1	32308.2	18873.5	31556.1	12984	47801.8	15211	35317.7	0.930241	1.06821
Solyc01g100320.3.1	6	3	317.1	Disulfide-isomerase-like protein	Q38JJ2	0016853 : isomerase activity	0005575 : cellular_component; 0005783 : endoplasmic reticulum	0050789 : regulation of biological process; 0065008 : regulation of biological quality	359	70579.4	72354.9	108393	90723.6	101161	92797	85527.1	107588	60819.6	131520	72127.3	97056.3	0.914251	1.03475
Solyc12g094430.1.1	3	3	122.68	Glutathione S-transferase	C7F8A3	0016740 : transferase activity			218	55067.4	53999.8	37910.7	53247.8	51053.8	53470.2	45916	53389.6	32808.1	70320.6	46157.9	60931.5	0.968552	1.01567
Solyc12g013900.2.1	3	3	121.3	CT099	Q30GX0	0009055 : electron transfer activity			301	122215	117190	95612.3	88422.9	82984.2	58866.1	73326.9	91841.1	107825	153057	47241.1	83760.4	0.803719	0.985425
Solyc11g006070.2.1	4	3	165.84	Peptidyl-prolyl cis-trans isomerase	M1CSR8	0016853 : isomerase activity		0006457 : protein folding	175	96461.1	92406.7	94736.7	89180	84520.5	85629.2	118942	93104.5	60594.8	78464.8	85205.3	84099.4	0.522532	0.958515
Solyc08g067510.1.1	3	3	155.23	Non-specific lipid-transfer protein	Q93YX9	0008289 : lipid binding		0006869 : lipid transport	120	58795.9	52591.4	88434.8	48932.7	44945.6	61090.6	110675	69018	65642.5	21527	44870.1	23091.9	0.498807	0.943723
Solyc07g041490.2.1	3	3	126.29	Photosystem II CP43 reaction center protein --						59835	70432.5	64525.8	81166.5	89397.7	78644.7	65495.1	37465.3	75776.4	79195.7	68020.1	78261.3	0.405946	0.910387
Solyc07g053280.3.1	9	3	376.53	Ketol-acid reductoisomerase	K4CFM5					56820.1	48112.9	38955.3	69422.3	105850	51693.5	89801.4	35289.8	39592.1	54903.3	61013.8	44087.9	0.526354	0.875515
Solyc03g006140.3.1	4	3	173.55	Neutral ceramidase	NCASE					40121.1	50529.3	36487.9	51799.6	58509.1	36656.2	52699.4	36019.5	36196.3	33795.9	45813.1	34278.3	0.248692	0.871213
Solyc05g050870.3.1	5	3	383.75	Peroxidase	K4C1C0	0046906 : tetrapyrrole binding; 0048037 : cofactor binding; 0043167 : ion binding; 0016209 : antioxidant activity; 0016491 : oxidoreductase activity	0016020 : membrane	0017144 : drug metabolic process; 0051186 : cofactor metabolic process; 0050896 : response to stimulus	1920	252807	406117	383800	370640	181869	110329	422173	301952	365161	14164.3	304649	58068.2	0.388639	0.859638
Solyc03g063560.3.1	3	3	67.39	Glutamate synthase, putative	B9SLP5	0016491 : oxidoreductase activity		0006520 : cellular amino acid metabolic process	1632	8157.04	4878.29	12011.4	10273.7	13396.6	8096.76	9765.72	6913.84	5621.55	8182.68	8878.16	8705.96	0.450356	0.84606
Solyc11g020870.2.1	3	3	86.84	Metal-dependent protein hydrolase	AT5G41970.1)					12235.8	13248	23032.1	6214.98	16908.4	14176.9	12588.9	9918.66	14245.4	11497.5	10283.8	13142.8	0.54726	0.835239
Solyc06g081980.1.1	3	3	83.65	Pyridoxal biosynthesis protein PDX1-like protein	T2DNB9					17633	16738.3	23864.6	17048	20541.1	23481.1	20245.4	21629.3	10385.8	11599.5	11372.2	23226.5	0.180322	0.82526
Solyc03g114560.2.1	3	3	88.76	Strictosidine synthase-like protein, putative	G7JT39					27796.4	26417.1	33946.9	11853	44597.4	31102.8	25046.1	56625.6	20255.4	6731.8	22246.2	12864.5	0.35326	0.818204
Solyc04g072000.3.1	3	3	118.74	Chitinase	A0A1B1HY32	0008144 : drug binding; 0016787 : hydrolase activity		0005975 : carbohydrate metabolic process; 0043170 : macromolecule metabolic process; 0006807 : nitrogen compound metabolic process; 0009057 : macromolecule catabolic process; 0017144 : drug metabolic process	273	247225	662557	886802	403932	267146	265176	672830	376947	442839	178839	387540	161247	0.540648	0.812431
Solyc07g041900.3.1	4	3	253.48	cysteine proteinase						230708	211337	158498	253597	184365	233781	187469	165236	107926	202286	182331	183105	0.0889612	0.808272
Solyc09g090700.1.1	3	3	82.05	Aldehyde dehydrogenase	A0A0V0ICD2	0016491 : oxidoreductase activity		0006081 : cellular aldehyde metabolic process; 0006520 : cellular amino acid metabolic process; 0042133 : neurotransmitter metabolic process	522	122524	84184.9	95930	74322.2	78270.8	131668	72255.2	62343.1	112606	49705.9	54716.1	113545	0.164848	0.792589
Solyc11g072450.2.1	4	3	165.25	ATP synthase subunit d, mitochondrial	A0A0B2NZE9					14756.5	22374.3	37658.9	17395.1	23247.1	23780.3	14293.9	22341.5	12310.8	13736.7	24421.5	21864.2	0.213746	0.782752
Solyc07g056140.3.1	6	3	274.3	ADP-glucose pyrophosphorylase small subunit						28918.4	35808.5	43697.7	26525.8	37127.2	22098.3	17729.6	16554.7	13395.2	30004.4	29469.5	43795.1	0.169961	0.777381
Solyc10g075100.2.1	3	3	190.63	Non-specific lipid-transfer protein	Q4A1N1	0008289 : lipid binding		0006869 : lipid transport	114	179125	229430	241431	108750	108076	243637	208948	118622	161088	63253.9	126297	181786	0.285315	0.774457
Solyc12g009180.2.1	3	3	79.38	RmlC-like jelly roll fold protein	AT1G19130.1)					59984.6	42408.6	33237.9	58858.2	34537.3	46774.2	30488.6	27946.2	35473.4	32649.3	48227.5	35779.1	0.0725259	0.763465
Solyc01g079820.3.1	3	3	92.29	Peroxiredoxin	Q5JBR7	0016209 : antioxidant activity; 0016491 : oxidoreductase activity	0005575 : cellular_component	0050789 : regulation of biological process; 0065008 : regulation of biological quality	193	24961.9	26493.7	28274.7	36964.6	28717.4	33495.9	20020.3	18203.3	20266.4	26873.9	27558.6	22969.2	0.0126002	0.759561
Solyc05g013240.3.1	3	3	113.74	DUF538 family protein, putative (Protein of unknown function, DUF538)	AT1G55265.1)				233	60451.4	77798.8	60016	82137.4	61874.5	64268.4	47826.6	52618.2	52027.3	45499.7	46949.6	49676.9	0.000414026	0.724636
Solyc08g076220.3.1	3	3	103.5	Phosphoribulokinase	K4CMY9					30292.7	24585.2	23228.4	21077.7	22188.3	23819.1	23739.6	15168.3	16218.6	13553.6	18772	15652.1	0.00416526	0.710125
Solyc02g067080.3.1	11	3	583.19	UDP-glucose 6-dehydrogenase family protein	AT5G15490.1)					128130	88813.3	68578.5	98343.6	118704	191807	41210.7	65504.7	50751.6	116692	92137	119871	0.12981	0.70015
Solyc06g005060.3.1	13	3	695.2	elongation factor 1-alpha						143719	166246	198272	164462	240783	243701	125515	115939	107423	94342.8	146016	161898	0.00512361	0.649107
Solyc10g047950.2.1	4	3	213.39	Inorganic pyrophosphatase	A0A124SF20	0016787 : hydrolase activity; 0043167 : ion binding	0005737 : cytoplasm	0006793 : phosphorus metabolic process	296	43080.5	50265.5	42849.5	49015.6	51963.2	37988.8	30728.2	26726.1	19315.3	29386.4	32404.2	35382	0.000814559	0.632142
Solyc12g088720.2.1	3	3	118.01	Polyadenylate-binding protein	K4DGU3					27136.2	26601.1	34088.9	24802.6	27648.9	35043.5	22954.8	14351.6	18137.4	17882.2	17179.8	16895.3	0.000174774	0.612596
Solyc06g072580.3.1	5	3	204.93	Pyruvate dehydrogenase E1 component subunit beta	B6T6H3					83086.4	101950	114080	89879.7	104626	101976	67946.7	55642.9	43036.6	35802	81471.9	65162.2	0.0017105	0.586069
Solyc03g044150.3.1	5	3	349.77	Subtilisin-like protease	A9XG40	0008233 : peptidase activity			768	111852	264508	225683	152653	146565	120587	66507.5	74562	100108	104019	148047	101276	0.0159984	0.581807
Solyc09g082990.3.1	10	3	429.34	GDP-mannose 3',5'-epimerase	C6K2L0	0016853 : isomerase activity; 0000166 : nucleotide binding; 0048037 : cofactor binding			376	77301.9	75010.4	68810.8	54062.9	78477.2	73796.5	46963.3	52415.3	33694.2	24376.3	50463.2	37724.7	0.00138836	0.574644
Solyc12g014310.2.1	3	3	156.38	pathogenesis-related family protein	AT1G78780.5)					18359.8	16020.6	19527.9	12512.6	13791.4	13099.2	15850.7	11844.5	9432.2	2508.37	7507.42	6338.92	0.0300763	0.573156
Solyc05g013820.3.1	3	3	148.63	Proteasome subunit beta type	A0A0V0HT89	0008233 : peptidase activity	0005737 : cytoplasm; 0005634 : nucleus; 0000502 : proteasome complex	0006508 : proteolysis; 0009057 : macromolecule catabolic process	270	34147.9	38343.3	38990.6	65415.7	46752.5	42207.7	34544.5	23412	20799.6	17732.5	28684.1	23460.8	0.00143774	0.559072
Solyc11g070050.2.1	3	3	128.6	UPF0587 protein C1orf123-like protein	A0A0B2Q6L6					21542.3	20458.5	17472.9	16460.1	22347.4	24693.3	21295.9	9263.79	4907.31	10235.3	11084	11115.7	0.00737343	0.552164
Solyc11g010470.2.1	9	3	470.91	14-3-3 protein 1		0005515 : protein binding			262	26895	23930.6	43095.3	28878.2	55171.7	10702.5	36292.9	11181.4	11203.8	21159.3	6318	14079.1	0.0753159	0.53126
Solyc02g079500.4.1	6	3	477.87	Peroxidase (AHRD V1						4.02696e+06	1.3077e+06	2.41962e+06	3.18599e+06	3.02472e+06	3.61988e+06	1.43678e+06	1.17971e+06	1.46309e+06	1.92888e+06	1.44133e+06	1.55211e+06	0.00575022	0.511912
Solyc06g049080.3.1	3	3	207.87	thioredoxin peroxidase 1						132681	190363	213891	182114	161290	188638	114549	112135	57827.5	61538.5	88725	82683.1	0.000262819	0.484068
Solyc07g032640.2.1	10	3	386.33	Oxygen-evolving enhancer protein 1	A0A1D3L5W7	0016491 : oxidoreductase activity	0009521 : photosystem	0006091 : generation of precursor metabolites and energy; 0015979 : photosynthesis; 0065003 : protein-containing complex assembly; 0050789 : regulation of biological process	329	56397.5	71435.6	99110.2	75595.3	64113.7	77028.1	47822	35052.3	37613.1	15810.9	54026	23779.8	0.00289943	0.482564
Solyc04g078540.3.1	3	3	104.62	Cysteine protease	Q9ST61	0008233 : peptidase activity	0005737 : cytoplasm; 0005783 : endoplasmic reticulum; 0005773 : vacuole		466	93914.7	109087	103037	91418.8	81414.5	91693.7	36669	50877.2	30857.1	48317.8	51851.9	43362.8	7.49683e-06	0.45908
Solyc03g119090.3.1	4	3	185.79	WD repeat-containing protein 1 (AHRD V1	B5X1Z0					17642.7	9556.48	13427	14783.4	17184.8	10237.4	6298.78	5716.31	6774.27	4522.3	6839.29	7852.94	0.000159527	0.458807
Solyc02g065400.3.1	10	3	455	33kDa precursor protein of oxygen-evolving complex						174629	258456	332634	220578	186106	211211	140362	120238	78206.8	61722.1	151718	81803.6	0.000993563	0.458257
Solyc01g060470.3.1	5	3	234.68	Importin subunit alpha	K4AWF0					46222.5	39144	93946.4	29340.9	85729.3	64138.9	39725.9	27149.5	15653.9	11618.7	30280.6	38626.8	0.0164211	0.454799
Solyc03g114150.3.1	5	3	234.39	aldehyde dehydrogenase family 2 member B7a						29768	33780.6	34938.9	37390.4	46435.6	48240.2	25724.5	14628.2	11025.4	10767.8	21515.9	20681.3	0.000594334	0.452576
Solyc06g073310.3.1	3	3	135.77	60S ribosomal protein l9	E5GBD5	0003676 : nucleic acid binding; 0005198 : structural molecule activity	0005840 : ribosome	0006412 : translation	194	40720.3	20709.5	21564.7	49667.4	40372.8	26275.3	33199.3	13460.6	6961.68	13450.8	10544.8	11397.1	0.00709361	0.446612
Solyc01g079880.3.1	4	3	219.17	Stem-specific TSJT1	A0A0B0MRD0				236	123096	107619	73555.1	113728	168132	143034	86296.1	35480.8	28021.5	31979.3	66751.5	63271.2	0.00217344	0.427613
Solyc01g091190.3.1	5	3	272.73	5-enolpyruvylshikimate-3-phosphate synthase						61222.4	81688.5	124056	79904.3	248013	151299	86027.2	83125.7	39809.6	28139.1	30686.7	35285.1	0.0118425	0.406165
Solyc03g117600.3.1	3	3	94.56	Hydroxycinnamoyl-CoA shikimate/quinate hydroxycinnamoyltransferase	A4ZKI0	0016740 : transferase activity			434	120326	52663.8	13982.8	108267	104135	89570.8	48509.6	22910.8	30067.5	40073.7	25113.6	30426.4	0.0617177	0.403116
Solyc07g007760.3.1	3	3	121.36	defensin-like protein						69222.6	65155	81475.8	106325	80299.3	80603.1	47628.3	23714.1	23928.9	17953.6	48019.3	32641.6	0.00029239	0.401353
Solyc12g005080.2.1	4	3	120.78	alpha - ketoglutarate dehydrogenase subunit E2						14783.3	20727.4	23962.4	18433.5	20138.8	18488.8	9919.6	13915.4	4090.62	4697.02	7142.13	5603.34	0.00046589	0.389311
Solyc01g109940.3.1	4	3	197.06	26S proteasomal subunit RPT4a						49031.7	85327.4	92847.1	59774.7	111953	110182	51106.7	30460.8	31456.3	31795.4	21130.8	25409.8	0.000336393	0.375867
Solyc07g063733.1.1	3	3	207.96	Ferredoxin-like protein	G7J8F5		0016020 : membrane		229	404355	514444	420776	377632	411415	518864	250835	182654	196207	104494	105869	153605	5.46967e-05	0.375324
Solyc03g115360.3.1	8	3	323.59	40S ribosomal protein S19-like	Q2VCJ6	0005198 : structural molecule activity	0005840 : ribosome	0006412 : translation	143	81089.8	111956	151244	76537.2	109350	81962.1	53425.2	54568.7	47091.9	18097.6	41214.9	11953.4	0.00288062	0.369771
Solyc04g080570.3.1	3	3	110.6	Gamma carbonic anhydrase-like protein	I3SYK2	0016491 : oxidoreductase activity			272	17457.4	36138.2	34851.7	25627.4	24906.7	33307.9	12566.4	15215.7	5998.2	5033	10959.5	11842.4	0.0005246	0.357626
Solyc01g080790.3.1	3	3	124.96	Plant basic secretory family protein	B9GHT3					24852.1	30658.2	46949.2	72258.9	47015.2	48686.8	23179.9	17920.1	21197.3	6578.79	18294.1	8793.89	0.00210407	0.35487
Solyc10g051340.2.1	3	3	180.22	Adenylyl cyclase-associated protein	K4D0T6					31216.4	32887.8	36001.3	32661.1	42886.8	38599.3	7706.26	5074.45	10496.6	22038.9	17373.8	7446.92	0.000325327	0.327356
Solyc01g100360.3.1	4	3	239.74	Dihydrolipoyl dehydrogenase	A0A103XB80	0016491 : oxidoreductase activity; 0009055 : electron transfer activity; 0000166 : nucleotide binding; 0043167 : ion binding; 0048037 : cofactor binding	0005575 : cellular_component	0050789 : regulation of biological process; 0065008 : regulation of biological quality	574	18615.1	27722.3	42711.8	34378	39287.8	29160.8	11823.2	12028.5	6966.71	10447.7	11229.3	8835.88	2.01357e-05	0.319641
Solyc06g082260.3.1	3	3	147.49	Laccase	A0A1B0YZD2	0043167 : ion binding; 0016491 : oxidoreductase activity	0005576 : extracellular region	0006725 : cellular aromatic compound metabolic process; 0019748 : secondary metabolic process	568	271275	161538	128703	159009	228486	166004	54313.6	50542.5	123509	23847.1	69096	31606.2	0.000708121	0.316511
Solyc10g005110.3.1	3	3	113.12	Coproporphyrinogen III oxidase	AT1G03475.1)		0016020 : membrane	0007030 : Golgi organization; 0015031 : protein transport	754	16703.2	25419.4	25449.6	17831.7	31601.2	23253.7	11454.8	7534.03	4026.1	6616.05	7462.76	6071.87	3.40278e-05	0.307757
Solyc05g053020.3.1	3	3	126.88	Pathogenesis-related thaumatin family protein	A0A072UY44		0005576 : extracellular region	0050896 : response to stimulus	249	81648.6	86038.8	81609.9	43636.5	40015.9	44014.7	25007.8	17840.2	21121.6	12485.4	21636.4	8876.73	0.000188849	0.283762
Solyc01g010750.3.1	3	3	205.9	Hop-interacting protein THI113	G8Z279	0030246 : carbohydrate binding	0005737 : cytoplasm; 0005634 : nucleus	0050896 : response to stimulus; 0051704 : multi-organism process; 0010118 : stomatal movement	324	214745	223221	264035	330062	215246	275424	81629.8	57366.8	49746.5	79989.8	74870.4	67448.2	2.36386e-07	0.269943
Solyc11g005420.2.1	3	3	93.81	NF-180 --						9521.34	14279.2	17881.6	12954.1	10800.9	16741.4	5707.64	3134.54	1509.28	1799.79	3407.03	5548.67	0.000154341	0.256843
Solyc04g005340.2.1	15	3	731.05	Alpha-1,4-glucan-protein synthase [UDP-forming] 1	UPTG1					198149	295177	233318	226724	293356	228551	65505.6	72806.1	50830.2	48779.1	60372.9	56896.7	1.99457e-08	0.240762
Solyc07g037960.1.1	6	3	295.02	Ectonucleotide pyrophosphatase/phosphodiesterase, putative	B9RK58	0016787 : hydrolase activity	0016020 : membrane; 0005773 : vacuole		548	205154	180688	89773.2	156171	148175	177331	37693.3	37789.4	49349.3	32216.2	38791.9	28227.3	1.37122e-06	0.234064
Solyc10g081440.2.1	3	3	118.3	NADH-cytochrome b5 reductase	K4D331					59345	41824.9	30600.8	45455.9	32020.1	34816.5	14890.9	10702.4	10544.5	7911.96	7898.53	5000.47	1.03521e-05	0.233336
Solyc01g099760.3.1	7	3	265.13	LeMA-1 putatve Mg-dependent ATPase 1						8784.19	9995.21	29250.5	13565.7	21663.5	14146.7	7439.43	5374.53	5054.82	850.906	2752.61	1143.34	0.00236006	0.23218
Solyc12g009400.2.1	3	3	95.53	Pyruvate dehydrogenase E1 component subunit alpha	K4DC28					14225.6	19034.1	20939	16811.7	24005.1	20456.3	5047.82	6886.42	2324.15	3010.59	4298.8	4952.61	6.20946e-06	0.22967
Solyc03g111670.3.1	3	3	85.72	Protein kinase	D6N3G3	0000166 : nucleotide binding; 0008144 : drug binding; 0043167 : ion binding; 0016740 : transferase activity	0016020 : membrane		655	42180.7	38420.9	28828.9	23107.4	19057.2	21093.8	4403.23	15920.5	5534.74	1194.96	5175.99	1868.14	0.000666169	0.197451
Solyc09g098540.3.1	4	3	246.43	Chitinase family protein	AT1G05850.2)					83712.4	87446.4	124254	112329	96273.3	120469	66554.4	4403.55	17011	2431.19	17096.5	1801.24	0.00138594	0.175021
Solyc01g100930.3.1	3	3	101.5	GDSL esterase/lipase	W9R052	0016787 : hydrolase activity			364	36981.2	47896.8	17108.8	53409.2	44709.5	21577.6	13772.8	1683.75	8779.1	3509.32	4893.43	3791.08	0.000275973	0.164331
Solyc09g007940.3.1	6	3	314.11	Adenosine kinase, putative	B9T0A9	0016740 : transferase activity	0005737 : cytoplasm; 0005634 : nucleus	0009116 : nucleoside metabolic process; 0043101 : purine-containing compound salvage	342	65397.4	50011.4	77384.2	49478.7	85712.6	95516.7	26092.7	13974	11195.6	1791.7	12147.5	3776.87	0.000484639	0.162877
Solyc04g081490.3.1	6	3	295.26	beta-tubulin						95700.3	70175.5	112429	66002.7	125266	99959.7	33273.7	37373.3	7708.61	1067.41	8122.82	5063.07	0.00148478	0.162605
Solyc01g081620.3.1	3	3	143.04	Vacuolar protein sorting-associated protein 62	A0A103Y146				549	40889	92132.7	36045.9	30302.9	25823.7	36244	8002.02	5967.72	10374.2	5589.36	4109.21	8381.19	1.47667e-05	0.16227
Solyc10g047430.1.1	3	3	185.31	LOW QUALITY:Ribulose bisphosphate carboxylase large chain						889781	737330	755926	744184	735206	718523	190978	117261	146409	24524.4	83191.3	16754.3	0.000160933	0.126419
Solyc01g107990.3.1	3	3	153.72	PI-PLC X domain-containing protein	A0A0B2PDX2	0016787 : hydrolase activity		0006629 : lipid metabolic process	405	54392	78512.9	44946.3	37726.8	41812.5	36024.5	3458.77	7608.94	4306.47	9958.57	4997.46	6393.95	8.97737e-07	0.125161
Solyc07g062210.3.1	3	3	124.9	Trichome birefringence-like protein	G7IKB9					404902	409853	118408	512587	290162	244217	36386.2	18082	34910.9	48080.9	39816.6	22695.9	6.42013e-06	0.10099
Solyc06g005360.3.1	7	3	363.45	Actin-depolymerizing factor family protein	B9HPK1					1.149e+06	1.19289e+06	1.13778e+06	992393	1.07751e+06	1.16981e+06	254191	65908.1	49156.6	56976.8	42503	41718.1	1.45384e-06	0.0759674
Solyc00g005000.3.1	3	3	76.47	Eukaryotic aspartyl protease family protein	AT3G20015.1)					25681.3	53332.5	37488.9	23247.1	21234.4	31673.4	1100.65	2087.73	4980.3	2516.52	1432.83	1967.15	9.57319e-07	0.0731099
Solyc07g005380.3.1	3	2	106.89	Pathogenesis-related (PR)-10-related norcoclaurine synthase-like protein	C3SBS5				184	0	173.877	3129.34	1205.75	2727.97	3951.16	8337.8	134662	64483	92546.1	36810.6	84562.5	0.00753989	37.6652
Solyc08g082820.3.1	14	2	714.06	TOMBIPGRBC Tomato BiP (binding protein)/grp78						2622.34	54.6117	14338.4	7737.26	5950.64	2992.46	110613	155309	64336.5	468817	93190.7	163864	0.000872828	31.3431
Solyc00g174340.2.1	8	2	609.58	Pathogenesis-related protein 1	Q75QH2					105232	127263	126868	121174	126488	81297.4	1.46757e+06	2.17803e+06	2.13847e+06	5.18356e+06	3.58403e+06	4.1491e+06	2.63527e-08	27.1686
Solyc12g042380.2.1	2	2	134.24	Stress up-regulated Nod 19	A0A118K3L3		0016020 : membrane		441	2173.25	3090.46	4112.92	3571.68	2117.78	4210.83	18823.4	67570.4	36586	95471.8	25036.3	72457	3.63763e-06	16.3898
Solyc00g006800.3.1	2	2	166.01	transaldolase						27551.1	23671.3	38475.5	31408.1	36191.4	24367.2	207527	146789	181374	211236	70998	183372	4.57697e-06	5.51178
Solyc04g011360.3.1	4	2	187.86	GTP-binding protein						7558.11	4518.54	8497.71	6517.46	7119.48	6079.36	191304	2353.88	8821.57	3461.64	4860.53	4868.18	0.734158	5.35286
Solyc02g069800.1.1	2	2	150.52	LOW QUALITY:Abhydrolase superfamily protein						27208.9	26137.4	23581.3	6890.11	28278.9	25591	72151.2	142398	107130	128783	105466	163702	4.7858e-05	5.22655
Solyc06g065270.3.1	2	2	67.62	Adenylate kinase	G7JRB1	0016740 : transferase activity; 0000166 : nucleotide binding; 0008144 : drug binding; 0043167 : ion binding	0009536 : plastid	0032501 : multicellular organismal process; 0065008 : regulation of biological quality	306	18174.7	20654.7	19139.3	16733.5	17878.9	20617.5	118396	68393.4	116657	64279	87833.7	51453.8	1.28472e-06	4.47897
Solyc03g123610.3.1	3	2	132.97	alanine aminotransferase 2	AT1G72330.1)					5908.77	3636.16	3778.71	12687	9655.56	8230.79	10447.2	28922.3	8168.97	44309.4	28694.5	44087.2	0.00660272	3.75036
Solyc11g013170.2.1	2	2	66.4	Aminotransferase	Q67UZ0	0016740 : transferase activity; 0016829 : lyase activity; 0008144 : drug binding; 0019842 : vitamin binding; 0043167 : ion binding; 0048037 : cofactor binding	0009536 : plastid; 0005737 : cytoplasm	0008152 : metabolic process	466	5677.27	4811.42	3475.24	3083.84	10509.5	8462.43	16559.3	13487.5	19742.5	30886.1	20572.5	30727.8	0.000214815	3.66399
Solyc05g054710.3.1	2	2	97.67	Beta-hexosaminidase	E6Y3A5	0016787 : hydrolase activity	0005737 : cytoplasm; 0005773 : vacuole	0005975 : carbohydrate metabolic process	552	22798.5	7669.02	14046.3	19010.1	31594	9687.01	48518.4	26549.7	41803.3	123677	69263.2	53349.8	0.00214627	3.46511
Solyc06g005260.3.1	3	2	167.58	Glutaredoxin	GLRX					70601.4	133077	153862	107000	91261.5	74113.4	431666	349293	300567	300402	206901	327245	3.7315e-05	3.0418
Solyc01g102660.3.1	2	2	76.89	Glutathione S-transferase	A5YRT3	0016740 : transferase activity	0005737 : cytoplasm	0006520 : cellular amino acid metabolic process; 0006725 : cellular aromatic compound metabolic process	220	21754.4	17960.9	19537.8	19728.6	31160.4	17058.4	54312.3	62799.5	28843.8	91109.3	43803.5	85341.9	0.000454002	2.879
Solyc00g072400.3.1	5	2	180.41	Peroxidase	M1BV77	0046906 : tetrapyrrole binding; 0048037 : cofactor binding; 0043167 : ion binding; 0016209 : antioxidant activity; 0016491 : oxidoreductase activity	0005576 : extracellular region	0017144 : drug metabolic process; 0051186 : cofactor metabolic process; 0050896 : response to stimulus	300	9292.35	7223.88	8000.9	10241.8	10220.1	10589.2	14851	23965.5	49222.9	11695.6	34990.9	2614.98	0.210588	2.47157
Solyc09g014480.2.1	2	2	102.91	Polygalacturonase inhibitor protein	Q40160				327	5705.36	3444.83	4774.23	16954	3537.68	17872.6	30002.7	3759.45	44735.3	11272.9	22671.7	9941.75	0.12107	2.34054
Solyc12g043110.2.1	12	2	527.69	LETSW12						34691.6	16019.1	23823.7	20957.8	42558.6	110702	118442	72860.1	57713.4	88515.9	104985	117633	0.00797855	2.25183
Solyc09g064940.2.1	2	2	56.98	Phenazine biosynthesis PhzC/PhzF family protein	B9HYD6					4713.09	10778.2	8833.58	6391.99	9164.56	8699.75	6862.11	14112.6	7038.85	32539.6	14239.5	32042.8	0.0661693	2.19911
Solyc03g118010.3.1	2	2	95.37	Nuclease domain-containing protein 1	A0A0B2PPT4					10318.9	10633.5	12033.9	15342.1	17653.3	13077	27828.8	22578.8	21089.8	30813.5	27673.9	31097.3	5.66975e-05	2.0375
Solyc01g006450.3.1	5	2	179.66	Enoyl reductase	P93062	0016491 : oxidoreductase activity; 0016740 : transferase activity		0006082 : organic acid metabolic process; 0044255 : cellular lipid metabolic process	385	13269.9	36009	37338.6	37815.3	27337.2	15998.1	45358.5	25143.2	42287.1	50480.4	131235	46834.6	0.0473019	2.03459
Solyc08g079890.2.1	7	2	507.43	P69e protein						6678.1	7211.48	3589.12	17308.2	9204.67	6389.07	8097.98	7551.26	10330.5	24203.1	25024.5	24775.8	0.0638639	1.98456
Solyc02g082000.3.1	2	2	94.96	Ribosomal protein S19 family protein	AT5G09500.1)					31820.2	23368.4	30751.4	82041.2	69122.3	35788	14801.9	118626	39519.5	138002	35807.2	184382	0.354796	1.94633
Solyc03g111720.3.1	2	2	60.38	Peptide methionine sulfoxide reductase	MSRA					7835.81	6363.49	6698.01	8872.12	9118.61	12071.3	12018.3	18089.3	13624	14272.7	18599.2	19826.4	0.00045678	1.89229
Solyc01g088610.3.1	2	2	72.02	10 kDa chaperonin	A0A0B2PT56			0006457 : protein folding	134	5762.06	4131.73	5087.33	5483.6	5857.74	6194.06	7275.02	10664.9	9136.42	10165.9	10671.5	11600	5.43123e-05	1.83026
Solyc06g069470.3.1	2	2	66.1	Glycerophosphoryl diester phosphodiesterase family protein	A0A072URQ0	0016787 : hydrolase activity	0005773 : vacuole	0006629 : lipid metabolic process	391	17654.5	18432.1	28861.5	13379.2	16669.4	18773	26968.8	31759.2	30717.1	37985.3	32917.5	47195.1	0.000817003	1.82424
Solyc03g097070.3.1	2	2	84.2	Target of Myb protein 1	AT5G16880.4)					9715.18	8322.13	9636	10631.2	10955.4	10140	20080.8	16733	11696.9	23471.2	15375.1	20693.1	0.000368571	1.81903
Solyc11g006970.2.1	2	2	65.42	ACT domain-containing protein						5689.31	10231	16446.2	6514.27	9389.98	5096.73	17181	24142.5	11553.2	11945.2	7685.03	20088.8	0.0463125	1.73506
Solyc04g049450.3.1	2	2	60.61	Protein disulfide-isomerase	K4BRS2					13298.5	16422.5	21148.3	13266.4	17895.4	21810.8	30790.3	44682.7	22145.8	21801.9	24987.9	28849.7	0.00527964	1.66848
Solyc08g067020.3.1	2	2	119.15	Cytochrome b-c1 complex subunit 7	QCR7					24873.6	44961.4	78836.7	44194.2	91912.1	82280.3	89463.7	91292.1	83059.1	100935	95015.2	140137	0.0261391	1.63435
Solyc05g007260.3.1	2	2	130.64	Ribulose-phosphate 3-epimerase	K4BWQ2					162854	88664.3	115749	216935	176727	218633	250192	258463	152497	231795	264078	429800	0.0350265	1.61993
Solyc01g106260.3.1	8	2	297.68	Heat shock protein 70	B9HN74	0000166 : nucleotide binding; 0008144 : drug binding; 0043167 : ion binding; 0016787 : hydrolase activity; 0005515 : protein binding	0005737 : cytoplasm; 0005739 : mitochondrion; 0005773 : vacuole; 0016020 : membrane	0050896 : response to stimulus; 0006457 : protein folding	682	1904.32	907.625	1004.57	1068.55	1290.68	1161.23	1363.62	1334.31	2018.77	2977.01	1617.49	2288.96	0.0235247	1.58105
Solyc01g008330.3.1	4	2	111.3	Biotin Carboxylase	A0A0R5QP93	0016874 : ligase activity; 0000166 : nucleotide binding; 0008144 : drug binding; 0043167 : ion binding		0006082 : organic acid metabolic process; 0044255 : cellular lipid metabolic process; 0006790 : sulfur compound metabolic process; 0009117 : nucleotide metabolic process; 0043603 : cellular amide metabolic process; 0051186 : cofactor metabolic process	536	9424.94	15246.5	8399.93	7393.82	18483	8786.42	15532.8	18970.1	14917.5	9399.67	24689	21624.5	0.0510629	1.55214
Solyc08g074620.3.1	11	2	640.31	polyphenol oxidase precursor						31463.3	34450.9	27398.4	8480.11	27736.8	17268.3	27095	89397.5	24328.8	22587.7	10320	53479.9	0.43955	1.54777
Solyc02g081270.3.1	2	2	98.61	NAC domain protein,	A0A061EDT4	0003676 : nucleic acid binding	0016020 : membrane; 0005634 : nucleus	0006351 : transcription, DNA-templated; 0050789 : regulation of biological process	655	34697.7	38378.2	31153	24227.3	26700.9	36344.6	34019.1	36140.4	36355.3	72771.3	47816.9	64083	0.0287569	1.52054
Solyc12g017570.2.1	9	2	395.08	Rab GDP dissociation inhibitor	C0LSK7					25348.3	19757.5	19345.7	24247.5	25266.7	25368.6	38422.8	34509.3	21822.5	44775.2	31303.8	37160	0.0069438	1.49277
Solyc03g112150.1.1	6	2	284.48	Elongation factor Tu	K4BK69					18381.4	25128.2	23895	22837	27826.7	17758.7	22233.9	20472.1	25771.2	50584.5	39422.7	43119.5	0.0689395	1.48427
Solyc03g111010.3.1	14	2	749.43	Glyceraldehyde-3-phosphate dehydrogenase	K7WNY2	0000166 : nucleotide binding; 0048037 : cofactor binding; 0016491 : oxidoreductase activity		0005975 : carbohydrate metabolic process	337	21612.9	9974.37	9311.12	11800.9	10863.4	13353.9	19056.6	21381.6	16285.7	15775.5	22220.8	17843.4	0.0125489	1.46345
Solyc03g007670.3.1	3	2	86.66	defense signal transduction Sgt1-2						15990.2	12763.8	16230	14243.5	15026.1	17420.7	18849.6	26991.1	15212.9	16340.6	19761.3	35979.4	0.040689	1.45226
Solyc06g066800.2.1	2	2	76.19	Nucleotide-diphospho-sugar transferases superfamily protein	AT1G64980.2)					13139.5	8749.9	23643.1	6464.72	10639.4	7656.01	3249.46	5419.64	3150.22	31145.8	4814.2	53388	0.722768	1.43923
Solyc06g034120.3.1	2	2	68.93	Oxidoreductase, zinc-binding dehydrogenase family protein, expressed	Q10T48	0016491 : oxidoreductase activity			371	21777.7	21328	30777.2	48636.4	66312.6	67203.3	56458.1	48140.5	34627.6	65290.7	70701.1	88256	0.127977	1.41963
Solyc02g021400.2.1	3	2	143.47	40S ribosomal protein S28						129698	214652	296659	264983	235450	186235	450007	382335	372043	200672	228951	236800	0.0992496	1.40908
Solyc09g020070.2.1	2	2	46.91	Indole-3-acetic acid-induced protein ARG7 --						24929.1	20764.5	7838.42	20393	44106.7	31271.4	23134.6	35078.3	29969.9	39875.8	27707	51945.5	0.146452	1.3912
Solyc01g109790.3.1	2	2	78.94	ADP-glucose pyrophosphorylase large subunit 1						3852.32	4991.27	3297.3	2621.18	2564.35	3848.49	3533.89	2267.15	2079.11	3621.15	8986.54	8862.51	0.539558	1.38609
Solyc02g087070.3.1	2	2	43.97	alpha-DOX1						2496.67	5289.32	4666.55	1962.96	642.21	3049.68	1800.03	12292	5692.69	0	626.56	4487.06	0.457495	1.37503
Solyc07g006570.3.1	2	2	83.51	Ribonuclease	Q41722	0016787 : hydrolase activity; 0003676 : nucleic acid binding			239	17159	20114.2	8792.82	25530.5	9510.66	20580.6	26165	15865.7	21240.8	31628.6	28953.5	15621.9	0.136541	1.37161
Solyc07g007870.3.1	3	2	82.23	12-oxophytodienoate reductase 3		0016491 : oxidoreductase activity; 0000166 : nucleotide binding; 0043167 : ion binding; 0048037 : cofactor binding			369	34895.8	26728.7	30050	26290.4	41015.2	33996	53985.5	38282.7	23659.7	48055.6	46773.8	49744.3	0.0785513	1.34992
Solyc06g072540.1.1	2	2	89.09	ATP synthase subunit alpha, chloroplastic						13320.3	13532.9	15622	15125.9	16005.4	9453.02	11606.5	18502.7	19318.2	13409.8	29025.3	18838.5	0.121996	1.33279
Solyc06g068880.3.1	2	2	114.34	Carboxypeptidase	M1CT34	0008233 : peptidase activity			456	9247.47	12425.6	31512.3	12181.9	7265.66	9338.07	28501.3	19424.1	27860.9	9051.59	17448.9	5934.76	0.447467	1.32024
Solyc06g075180.1.1	3	2	156.71	60S ribosomal protein L12	K7WTX4	0005198 : structural molecule activity	0005840 : ribosome	0006412 : translation	166	83715.7	104953	151554	78357.8	109217	130059	186701	228636	95264.4	63409.4	118567	165691	0.372812	1.30465
Solyc03g113780.3.1	3	2	76.94	Pyridoxamine 5-phosphate oxidase, putative	B9RJT5					33669.7	104475	92829.5	114412	83299.7	73013.1	133620	84608.5	105962	82557.4	109600	100832	0.208265	1.23018
Solyc03g019780.3.1	2	2	168.46	40S ribosomal protein SA	K4BEV0					41364.2	25136.6	34852.1	43242.6	59473.4	44954.9	56963.4	54105.4	37506.6	37746.5	35357.5	82912.3	0.324529	1.22314
Solyc07g008720.4.1	2	2	93.12	BTF3-like transcription factor						9540.95	13633.8	21613.5	11913.6	10073.8	16981.9	19949.7	20522.4	12372.9	8734.66	16858.3	21071.5	0.403768	1.18807
Solyc01g096435.1.1	3	2	90.26	NADPH:quinone oxidoreductase	AT3G27890.1)					30432.1	29324	27199.3	40283.7	37105.5	27082.4	42255.5	38743.4	35730.5	46772.8	32395.2	29388.5	0.126224	1.17688
Solyc02g086240.3.1	3	2	148.62	Ribosomal L5P family protein	AT5G45775.2)					46932.6	10816.1	9695.63	48551.9	46420.2	16742.7	35099.8	32735.4	23442.9	44049.3	36318.6	38591.5	0.289071	1.17347
Solyc11g020960.2.1	3	2	187.23	Proteinase inhibitor II						38210.2	45447	57391	38879.7	38666.6	54645.2	52200.3	55503.3	67571.4	22842.9	75392.2	45297.1	0.593155	1.16677
Solyc02g088700.3.1	2	2	94.71	Mitochondrial processing peptidase-like	Q2V992	0043167 : ion binding; 0008233 : peptidase activity			522	8663.76	11433.3	9129.33	8559.92	18246.4	13120.5	11290.7	18726.8	9650.32	5671.57	30866.6	4418.63	0.935076	1.16588
Solyc10g081190.2.1	2	2	59.82	leucine-rich repeat protein		0016740 : transferase activity	0016020 : membrane		645	10959.2	17615.7	37430.2	10850.7	9657.27	9792.99	15773.1	20546.4	15169.9	24923.8	11871.6	22807.4	0.333245	1.15353
Solyc02g085730.3.1	2	2	44.56	allene oxide cyclase						14412.7	12507.6	11435.4	14611.1	12957	16188	17651.7	9760.48	13789.1	14401.3	24389.6	14260.7	0.448409	1.14786
Solyc08g075390.3.1	2	2	53.54	nudix hydrolase homolog 3	AT1G79690.2)					12235	9375.61	10824.7	6454.76	10270.9	6650.03	7321.61	10484	7782.57	18173	9148.84	9496.47	0.607757	1.11818
Solyc02g081400.3.1	2	2	128.91	Class I glutamine amidotransferase-like superfamily protein	AT3G02720.1)					56873	44094	75714.8	51360.6	90879.1	107055	114762	49650.8	50413.5	124792	65558.5	69749.9	0.680994	1.11491
Solyc02g082930.3.1	2	2	93.09	acidic extracellular 27 kD chitinase						17054.4	18690.7	16757.2	32195.8	20834.5	28777.5	20807.5	32239.5	23461.6	25098.4	19872.1	27184.2	0.388842	1.10687
Solyc10g086580.2.1	13	2	678.63	Ribulose bisphosphate carboxylase/oxygenase activase	V9IMY5					30570.4	45935	62866.9	26862.2	40534.6	38473.3	33527.6	20497.8	12723.5	141074	18194.3	42472.1	0.554839	1.09479
Solyc02g092440.3.1	2	2	56.63	Outer mitochondrial membrane protein porin	B6SS48	0005215 : transporter activity	0005739 : mitochondrion; 0016020 : membrane		275	8199.17	7806.03	7853.04	8504.09	7584.49	8801.39	7598.58	11498.3	5439.72	6540.61	12687.4	9565.17	0.74088	1.09398
Solyc08g029160.1.1	2	2	113.89	Membrane steroid-binding protein	G5DXK7					84504.6	64332	97296.2	65713.2	77795	81585.5	70865.1	77448.6	57852.9	85248.6	97185.7	104071	0.747725	1.04551
Solyc03g065340.3.1	3	2	95.18	Alpha-1,4 glucan phosphorylase	K4BHG4					11104.4	5630.46	6059.01	6947.36	14071.7	7744.25	12725.6	7872.35	7116.86	11069.9	8757.09	5644.8	0.792888	1.03161
Solyc12g057110.2.1	9	2	487.07	14-3-3 protein		0005515 : protein binding			262	10857	8648.27	14449.8	6496.04	13546.1	13279.8	12101.1	10365.6	11220.8	8209.41	12066.8	14017.7	0.817655	1.01047
Solyc01g007740.3.1	3	2	146.42	2-Cys peroxiredoxin 2						75599.8	114076	106464	47225.5	76370.1	66382	87576.7	92135.7	80626.4	46360	89104	66524.9	0.843548	0.951061
Solyc09g092430.3.1	2	2	63.86	Selenium binding family protein	B9GFI5	0005488 : binding			483	33098.4	23453.2	15906.6	24311.2	32036.4	44408.7	28517.8	29442.4	21175.2	25600.3	33211.4	24948.7	0.898234	0.940428
Solyc05g005510.3.1	2	2	82.97	Nucleic acid-binding, OB-fold	A0A103XVT7				133	13628.2	22119.1	26411.1	17387.8	19260.9	12810	14537.2	25847.3	13826.3	18778.5	11533.3	19097.9	0.646952	0.928356
Solyc02g086910.3.1	2	2	95.54	Peptidyl-prolyl cis-trans isomerase, putative	B9RUU4	0016853 : isomerase activity			465	16455	11595.3	40280.2	14988.1	36961.8	24870.7	51864.2	23107.1	22575.5	17228.4	7617.23	11917.9	0.660741	0.925314
Solyc04g076540.3.1	2	2	33.96	Golgi-body localization protein domain isoform 4	A0A061FEK5		0016020 : membrane		2164	91872.2	108534	98269.1	94691	78784.7	71153.8	88452.5	80199.2	116725	58836.2	86759.7	68114.8	0.411473	0.918613
Solyc11g039980.2.1	5	2	214.51	ATP synthase subunit alpha	Q5M9V4	0000166 : nucleotide binding; 0008144 : drug binding; 0043167 : ion binding; 0005215 : transporter activity; 0016787 : hydrolase activity	0005739 : mitochondrion; 0016469 : proton-transporting two-sector ATPase complex	0006811 : ion transport; 0009117 : nucleotide metabolic process; 0017144 : drug metabolic process	509	57142	47622.9	43296.8	58429	98502.5	29399.6	61948.1	49178	37616.2	66433.6	47424	43743.5	0.837897	0.916118
Solyc02g067460.3.1	2	2	95.59	Mitochondrial outer membrane protein porin	A0A1D1XW30	0005215 : transporter activity	0005739 : mitochondrion; 0016020 : membrane		304	53162.9	74660	63633.7	53106.2	65968.2	79937.4	56846.6	63729.4	49476.7	54342.9	73222.7	57648.1	0.33144	0.909847
Solyc01g011000.3.1	3	2	150.97	Eukaryotic translation initiation factor 5A	K4BNF7					46824.4	64008.8	111083	36568	60559.8	59523.5	54541.1	84698.3	47464.9	38816.3	54275.8	62302.7	0.712888	0.903667
Solyc03g118170.3.1	5	2	190.45	Glycyl-tRNA synthetase family protein	B9GMU1	0000166 : nucleotide binding; 0008144 : drug binding; 0043167 : ion binding; 0016874 : ligase activity	0005737 : cytoplasm; 0005739 : mitochondrion	0006412 : translation; 0006520 : cellular amino acid metabolic process; 0016070 : RNA metabolic process	690	10772	18522.4	15438.5	14734.4	28787.1	18222.1	19739.5	23738.3	10335.9	11686.2	13533.2	14505.5	0.507839	0.878491
Solyc02g093310.3.1	2	2	103.38	PI-PLC X domain-containing protein	W9RGD5	0016787 : hydrolase activity		0006629 : lipid metabolic process	408	19974.4	14899.1	9237.32	17474.4	13251.2	19757	15337.8	11378.9	10249.6	18437.7	13949.4	13144.5	0.426559	0.872133
Solyc01g079980.3.1	4	2	190.74	Eukaryotic aspartyl protease family protein	AT1G03220.1)					1643.29	5903.22	5629.35	4124.95	3331.16	3261.45	4373	771.596	2047.59	4491.71	2832	6206.97	0.503796	0.867304
Solyc10g085550.2.1	4	2	144.94	Enolase						16457.2	13099.7	6331.83	8800.14	8348.35	11291.2	11974.9	13709.1	11245.6	5529.88	8485.97	4546.05	0.462385	0.862627
Solyc02g064710.3.1	2	2	47.67	transcriptional regulator of RNA polII, SAGA, subunit	AT4G33890.2)					6454.44	2663.56	4662.4	4699.87	2682.03	5476.87	3877.52	3551.74	4018.25	3783.58	3862.47	3857.38	0.54449	0.861548
Solyc10g005890.3.1	2	2	129.07	DNA damage-inducible protein 1	A0A0B2RHB2					25067.5	25804.9	22938.2	31156.5	29364.9	33954.8	17577.5	21956.9	13632.9	22520	30267.8	38148.5	0.240086	0.856297
Solyc07g063190.3.1	2	2	75.45	Thioredoxin	A0A103YK44	0016491 : oxidoreductase activity	0005575 : cellular_component	0050789 : regulation of biological process; 0065008 : regulation of biological quality; 0006662 : glycerol ether metabolic process	185	38641.2	38401.3	35534.8	41692.4	35601.3	38022.2	29171.1	28849.8	18783.9	35063.1	25375.2	57816.6	0.193033	0.855925
Solyc01g110450.3.1	3	2	146.44	NADP dependent sorbitol 6-phosphate dehydrogenase family protein	B9HRF0					60711.4	53400.2	51364.1	47129.3	63796.3	64333.5	60391.9	35921.1	26658.5	61620.1	49488.7	56216	0.210253	0.851971
Solyc02g078120.2.1	2	2	84.59	Eukaryotic translation initiation factor 3 subunit D	K4B937					12866.5	9689.82	10750.7	12324.1	13069.3	16276.2	10877	10997.3	9718.55	7294.2	12718.9	11987.4	0.156719	0.848174
Solyc09g090580.3.1	2	2	112.03	translation initiation factor iso4E						22437.9	19450	20487.3	21583.3	21801.6	30194.4	21694.1	15703.1	15359.3	14130.7	21967.2	23743.5	0.103937	0.828203
Solyc08g022210.3.1	2	2	59.32	Methylthioribose-1-phosphate isomerase	K4CJP1					12945.1	14101.5	19245.1	7944.47	20225.1	11649.8	17067.5	15586.3	6720.38	949.005	12085.1	17206.7	0.334314	0.808432
Solyc00g007270.3.1	2	2	107.02	Eukaryotic translation initiation factor 6	M1C4H3	0043021 : ribonucleoprotein complex binding; 0003676 : nucleic acid binding	0005737 : cytoplasm; 0005730 : nucleolus	0006996 : organelle organization; 0042254 : ribosome biogenesis; 0065003 : protein-containing complex assembly	245	52487.6	53376.2	57466.2	38864.5	53560.5	62221.4	44838.4	55684.6	33234	32369.2	43663.6	44864.7	0.0565586	0.80086
Solyc04g080960.3.1	2	2	52.95	pre-pro-cysteine proteinase						21751.4	25185.7	16605.5	19949.7	23252	19290.6	20322.9	20808.9	14056.4	13630.5	16304.5	14728.5	0.0335204	0.792255
Solyc01g112080.3.1	2	2	57.82	LysM domain GPI-anchored protein	G8A1U1		0016020 : membrane		372	36779.5	20995.4	22674.8	29414.7	33726.5	23032	28858.8	11358.9	17733	31066.1	25476.2	16810.8	0.167661	0.788029
Solyc03g119200.3.1	2	2	67.8	L-Ala-D/L-Glu epimerase	A0A061FV22					12234.6	12806	11485.5	11894.2	12882.3	11050.8	13637.1	5033.18	3435.81	9589.14	11108.6	14168	0.161803	0.787411
Solyc12g095960.2.1	2	2	149.68	Far upstream element-binding protein 2	W9R3G4	0003676 : nucleic acid binding			692	22360.2	39902.6	40025.5	110078	84439.4	74517.1	75940.1	21299.6	14153.1	86522.5	16184.7	76252.3	0.386441	0.78194
Solyc02g094330.3.1	2	2	70.03	Pollen Ole e 1 allergen/extensin						12132	16220.6	35668.9	19042.7	39102.1	15214.1	16547.5	4029.2	8694.64	17549.4	18265.9	40713.1	0.32019	0.770123
Solyc08g065640.3.1	2	2	109.72	PITH domain-containing protein 1	A0A0B2SR38					28946.3	22242	27417.6	28002.3	26687	31626.8	23140.8	19470.6	16318.5	20888.9	21706.5	25400.9	0.00687352	0.769613
Solyc11g012910.2.1	2	2	125.31	Gamma-glutamylcyclotransferase	K4D695					21830.3	20971.6	34396.9	21609.6	39718.2	34685.6	36740	19431	19430.3	27974.9	12094.6	17349.7	0.170461	0.767962
Solyc10g078620.1.1	2	2	104.9	Ribosomal protein S5/S7	A0A103XH68	0003676 : nucleic acid binding; 0005198 : structural molecule activity	0015935 : small ribosomal subunit	0006412 : translation	205	63138.2	24160	41033.5	101473	125449	83422	86736.5	56353.6	38552.8	42576.1	39993.2	72184.8	0.552572	0.766846
Solyc01g088020.3.1	4	2	163.9	Transducin/WD40 repeat-like superfamily protein	AT1G18830.3)					30816	25232.8	26269.8	27111.6	33775.3	36214.3	18613.6	21510.6	17363.6	27682.1	19240.8	29360.2	0.0174894	0.745575
Solyc01g105010.3.1	2	2	145.17	Lipid transfer protein	G7KE52	0008289 : lipid binding		0006869 : lipid transport	190	43289.1	23932.1	19970.2	29367	33853.5	57786.1	27360.8	9457.83	31298.8	18615	36916.9	29456.7	0.229779	0.735387
Solyc10g049620.2.1	2	2	55.9	Progesterone 5-beta-reductase	D6NIX2	0016491 : oxidoreductase activity; 0048037 : cofactor binding			387	8019.13	7856.3	12590.8	8558.47	11167.8	6211.21	7149.87	8152.37	5850.17	5169.49	7684.16	5668.23	0.0411266	0.729257
Solyc03g044155.1.1	4	2	183.21	Subtilisin-like protease						155378	250686	181123	142620	120003	118462	85744.6	117722	129815	113507	116864	126854	0.0381058	0.713134
Solyc02g084710.3.1	3	2	137.03	Thioredoxin	E2GMW1	0016491 : oxidoreductase activity	0005575 : cellular_component	0050789 : regulation of biological process; 0065008 : regulation of biological quality; 0006662 : glycerol ether metabolic process	115	30926.7	31561.8	32398	35687	45738.1	38306.7	20344.6	23885.6	20417.9	22757.8	27183.3	30992.3	0.00158995	0.678327
Solyc01g066590.3.1	2	2	77.44	Dynein light chain	K9P0T9	0003774 : motor activity	0005737 : cytoplasm; 0005856 : cytoskeleton; 0032991 : protein-containing complex	0008150 : biological_process	125	4015.61	5121.09	6425.34	7065.99	5581.83	7979.7	3177.65	3067.64	5183.79	1775.07	5908.58	4887.44	0.0512137	0.66318
Solyc03g078100.3.1	3	2	93.24	Pectinesterase	K4BHP0					10908.3	13703.3	6226.65	15193	12247.3	10253.4	12544.7	3486.55	4016.73	7957.27	5503.72	11921.8	0.0831506	0.662913
Solyc01g099770.3.1	6	2	393.29	meloidogyne-induced giant cell protein DB141						175379	243014	294228	310717	273939	277913	169067	188672	142989	166432	184336	184088	0.00151991	0.657434
Solyc01g009280.3.1	2	2	83.13	Serine/threonine-protein phosphatase	G8Z292	0043167 : ion binding; 0016787 : hydrolase activity	0005634 : nucleus	0007154 : cell communication; 0050789 : regulation of biological process; 0050896 : response to stimulus	982	19034.3	14334.8	9679.24	14439.8	14440.7	16670.5	12778.1	8012.54	4182.81	9864.34	14665.4	8717.05	0.0417879	0.657117
Solyc07g016150.3.1	6	2	343.58	Elongation factor 1-beta	A0A072UHR3	0005515 : protein binding; 0003676 : nucleic acid binding	0005737 : cytoplasm; 0032991 : protein-containing complex	0006412 : translation	268	66388.1	88470	95601.9	95482.2	49324.2	81050.2	50717.1	42462	42661.1	80124.2	38332.6	54600.9	0.0159047	0.648514
Solyc12g095770.2.1	2	2	76.33	UPF0047 protein YjbQ	A0A199VB71				190	20348.4	17585	20761.1	24022.5	17695.8	23985	19313.2	13943.9	8519.36	11099.7	12103.5	15121.1	0.00451098	0.643909
Solyc09g006010.2.1	2	2	82.49	Pathogenesis-related protein 1	Q75QH2		0005576 : extracellular region		161	8533.89	10861.1	12999	21354.2	22895	27948.9	4030.07	15416.8	12761.8	8045.41	2641.22	24393	0.149964	0.643339
Solyc01g107910.3.1	4	2	174.13	Caffeoyl CoA O-methyltransferase	A0A0S2UWA5	0016740 : transferase activity			248	149858	102477	33167.3	244169	130797	207793	151011	51729.7	83455.7	119631	69505	66998	0.290531	0.624617
Solyc08g066110.3.1	4	2	214.48	Profilin	PROF					194403	225297	263031	192982	199056	205167	139698	163618	126847	96168.8	115214	150422	0.000356681	0.618754
Solyc02g091680.3.1	2	2	51.09	Beta-D-xylosidase	A9YWR3	0016787 : hydrolase activity		0005975 : carbohydrate metabolic process	776	13604.7	11921	12793	14134.9	13234.5	14312.3	10677.7	8931.31	4857.47	7892.81	9839.87	7223.23	0.00154075	0.617778
Solyc10g085555.1.1	11	2	710.58	Enolase	AT2G36530.1)					84874.4	56991.5	59192.2	97362.4	76046.3	98731.9	52707.4	29978.6	57341.1	30088	62331.3	53863.2	0.0107124	0.605052
Solyc02g038690.1.1	3	2	150.85	Histone H2B	K4B5W3					9113.65	3434.22	7061.27	5021.83	8376.83	8224.92	3529.21	4276.81	5789.24	3187.72	4034.04	4040.96	0.0228659	0.60287
Solyc07g065330.3.1	2	2	42.04	Germin-like protein	Q8GSQ5	0043167 : ion binding; 0045735 : nutrient reservoir activity	0005576 : extracellular region; 0005618 : cell wall		218	8977.07	9539.25	5538.16	5006.82	4152.79	5419.72	615.063	1932.77	1900.66	9575.21	4212.75	4909.24	0.0829275	0.599105
Solyc07g049450.3.1	2	2	72.69	Protein disulfide isomerase family	A9CPA7	0016853 : isomerase activity	0005575 : cellular_component	0050789 : regulation of biological process; 0065008 : regulation of biological quality	438	11644.2	19561.6	19908.6	17951.6	15941.7	19074.6	14039.5	11516.7	7445.17	10605.3	12324.6	5702.81	0.00670972	0.592168
Solyc02g078910.3.1	2	2	140.48	endonuclease AM238701						8568.39	6236.67	11221.5	12839.4	2107.82	10246.3	10560.4	2679.25	12168.7	1536.19	2420.44	907.583	0.132529	0.59103
Solyc02g085100.3.1	2	2	77.19	Galactose mutarotase-like superfamily protein	AT5G66530.3)					33978.3	27252	19826.5	30260.9	24832.2	25884.5	18518.3	12707.7	13301.3	16730.8	15372.6	18968.1	0.000413325	0.58999
Solyc01g096580.3.1	2	2	131.93	ribosomal protein S10p/S20e family protein						141530	131416	219243	158568	145850	226323	115912	121061	101261	39007.2	117550	90512.2	0.0137494	0.572184
Solyc02g081880.3.1	2	2	101.4	Molybdenum cofactor sulfurase family protein	AT1G30910.1)					23753.4	36544	31350.8	43699.6	35308	37856.6	27942.1	14488	10074.8	18855.2	30151.8	17793.1	0.0088078	0.572172
Solyc04g082010.1.1	2	2	149.37	pre-plastocyanin						322982	299958	390928	415774	335407	365663	286893	222794	169092	164867	218524	151603	0.000367665	0.569656
Solyc05g056160.3.1	2	2	113.41	Proteasome subunit beta type	K4C2U0					21253.7	18995	18348.8	25899.8	22400.2	21899.8	16191.5	14304.4	8469.48	9185.3	10532.9	14564.5	0.000687917	0.568708
Solyc01g100380.3.1	2	2	100.12	Calreticulin	CALR					9830.29	12442.1	13027.3	23140.5	9948.86	9148.8	2552.45	5717.84	5173.24	28078.2	1974.74	448.514	0.0555691	0.566755
Solyc11g069150.2.1	2	2	125.41	Proteasome subunit beta type	K4DA71					70362.6	85975	74368.9	104152	87409.2	91091.1	69569.7	62575.2	35464.3	31399.9	41706.4	47837.7	0.00147186	0.562089
Solyc07g062610.3.1	2	2	56.36	Class I glutamine amidotransferase-like superfamily protein isoform 1	A0A061FFJ1	0016829 : lyase activity; 0016740 : transferase activity	0005737 : cytoplasm; 0005634 : nucleus	0006520 : cellular amino acid metabolic process; 0009117 : nucleotide metabolic process; 0006066 : alcohol metabolic process; 0006081 : cellular aldehyde metabolic process; 0006082 : organic acid metabolic process; 0006464 : cellular protein modification process; 0017144 : drug metabolic process	433	8567.7	5269.81	4121.41	3409.32	7776.34	5361.68	3368.49	1565.84	2878.11	3789.79	4596.26	3179.06	0.0202679	0.561566
Solyc11g039840.2.1	2	2	55.36	Cytochrome b-c1 complex subunit Rieske, mitochondrial	UCRI	0043167 : ion binding	0016020 : membrane	0055114 : oxidation-reduction process	403	19319.1	21423	15947.9	17600.6	16792.7	15838.3	8727.65	14218.9	8881.94	7944.85	9124.42	10795.1	0.00012119	0.558286
Solyc03g115820.3.1	2	2	99.72	Ribulose-phosphate 3-epimerase	A0A072V1G6	0043167 : ion binding; 0016853 : isomerase activity	0005737 : cytoplasm	0005975 : carbohydrate metabolic process; 0006081 : cellular aldehyde metabolic process; 0009117 : nucleotide metabolic process; 0051186 : cofactor metabolic process	281	139128	145798	148578	135251	130458	121790	108187	71799.8	68116.3	76069.7	70988.1	59873.2	3.82574e-05	0.554241
Solyc10g081130.2.1	7	2	296.69	Proteasome subunit alpha type	K4D300	0003824 : catalytic activity		0006081 : cellular aldehyde metabolic process; 0006725 : cellular aromatic compound metabolic process; 0006766 : vitamin metabolic process; 0006793 : phosphorus metabolic process; 0006807 : nitrogen compound metabolic process; 0017144 : drug metabolic process; 0046483 : heterocycle metabolic process; 0051186 : cofactor metabolic process	312	22115.2	24927.7	31380.1	42218.5	38499.5	36870.6	27446.1	16827.5	11594	14711.9	14809.9	20584.1	0.0030337	0.540649
Solyc06g062280.3.1	2	2	148.58	Thioredoxin superfamily protein						41746.1	22574	22947	47974.4	36653.6	42074.1	22405.1	16704.1	21080.7	18034.3	23119.2	13991.7	0.00343373	0.539027
Solyc12g098490.2.1	11	2	586.82	Serine hydroxymethyltransferase	M1A0B7	0016740 : transferase activity; 0008144 : drug binding; 0019842 : vitamin binding; 0043167 : ion binding; 0048037 : cofactor binding		0006520 : cellular amino acid metabolic process; 0017144 : drug metabolic process; 0042133 : neurotransmitter metabolic process; 0006082 : organic acid metabolic process; 0006725 : cellular aromatic compound metabolic process; 0006730 : one-carbon metabolic process; 0043603 : cellular amide metabolic process; 0046483 : heterocycle metabolic process; 0051186 : cofactor metabolic process	471	11237.4	2902.84	1049.14	4887.12	10802.3	10902.7	3837.94	3485.09	2746.23	1783.51	4981.12	5632.12	0.375729	0.537703
Solyc08g079060.3.1	3	2	130.13	Trehalose 6-phosphate phosphatase	K4CNR5					7868.23	8863.89	8864.76	11796.8	10535.2	7628.11	8895.48	5524.55	3821.2	4386.87	3727.53	3273.36	0.00203762	0.533308
Solyc02g069080.3.1	2	2	93.75	Exocyst complex component 8	A0A0B0NCJ4		0005737 : cytoplasm; 0032991 : protein-containing complex	0016192 : vesicle-mediated transport; 0046903 : secretion	760	46259.7	48907.6	49831.1	61485.1	39400.4	71551.3	32200.4	29347	24454.6	16468.8	39323.7	26757.2	0.00139954	0.53098
Solyc02g091560.3.1	7	2	273.51	Serine hydroxymethyltransferase	A0A0R4J3Y9	0016597 : amino acid binding; 0043167 : ion binding; 0016740 : transferase activity; 0008144 : drug binding; 0019842 : vitamin binding; 0048037 : cofactor binding		0050896 : response to stimulus; 0006082 : organic acid metabolic process; 0006725 : cellular aromatic compound metabolic process; 0006766 : vitamin metabolic process; 0017144 : drug metabolic process; 0043603 : cellular amide metabolic process; 0046483 : heterocycle metabolic process; 0051186 : cofactor metabolic process; 0006520 : cellular amino acid metabolic process; 0042133 : neurotransmitter…	518	8196.29	16805.6	22113.9	10153.9	12486.3	17137.8	7355.14	12758.2	5981.15	4547.06	11346	2899.98	0.0239384	0.516579
Solyc01g101060.3.1	7	2	239.03	S-adenosyl-L-methionine synthetase						37228	17313.6	13494.9	24916.4	35733.8	39007.5	18257.7	10953.2	10841.3	6433.9	22531	17361.6	0.0283426	0.515097
Solyc05g012270.3.1	2	2	72.56	Argininosuccinate synthase	K4BXV0	0016874 : ligase activity; 0000166 : nucleotide binding; 0008144 : drug binding; 0043167 : ion binding	0005737 : cytoplasm	0006520 : cellular amino acid metabolic process; 0043603 : cellular amide metabolic process	494	8269.85	6021.77	10182.6	14770.8	39931.6	19022.9	5941.17	20520.6	4649.01	4551.34	6761.63	6128.3	0.0933055	0.494423
Solyc04g076660.3.1	2	2	98.02	Rhamnogalacturonate lyase family protein	AT1G09910.1)					7411.76	18670.2	11516.6	11811.4	6790.72	9499.27	5460.11	5781.52	6611.02	2094.12	6588.8	5665.53	0.011591	0.490124
Solyc03g096460.3.1	2	2	88.8	wound/stress protein AY568721						27975.9	34828.7	15456.6	25797.9	31300.1	22413.7	9670.79	18966.6	13610.9	12263.1	12944.2	9788.79	0.00103615	0.489592
Solyc07g053540.1.1	2	2	160.58	Fasciclin-like arabinogalactan protein	A0A072VC68		0016020 : membrane	0044085 : cellular component biogenesis	249	175817	184071	147598	142658	129978	105260	40653.4	51957	45061.4	114242	70009.8	110455	0.00297566	0.488352
Solyc01g079950.3.1	6	2	281.07	Xyloglucan-specific endoglucanase inhibitor protein 2	F1DHN5	0008233 : peptidase activity			429	11275.1	28959	15111.3	33294.8	22509.9	9533.3	13835.7	3840.9	15307.6	5711.35	16087.4	3864.13	0.0456954	0.485958
Solyc03g119360.3.1	2	2	47.09	40S ribosomal protein S7-like protein	Q3HRX6	0005198 : structural molecule activity	0005840 : ribosome	0006412 : translation	191	9466.42	2342.71	1704.14	6396.68	9392.42	4597.61	4113	2947.3	765.371	3283.92	2215.86	2871.93	0.111801	0.477799
Solyc01g006980.3.1	2	2	104.76	Malonyl-CoA:Acyl carrier protein transacylase	M9PMR7	0016740 : transferase activity			368	63416.7	47466.2	67023.9	58319.3	66178.9	65941.9	23316.4	36569.7	17092.5	37607	9002.9	46838.3	0.00572193	0.46268
Solyc01g009100.3.1	2	2	97.71	60S ribosomal protein L30	RL30					45180.5	39442.3	44182.5	78409.7	58268.5	27535.9	56066.7	29430.6	6099.52	10997	19007.4	13159.9	0.018727	0.459905
Solyc05g025500.3.1	3	2	127.05	Glucan endo-1,3-beta-glucosidase, putative	B9SWK2	0016787 : hydrolase activity	0016020 : membrane	0005975 : carbohydrate metabolic process	482	33792.7	35419.5	40135.6	50973.4	40171.5	49687.1	24488.8	17754.9	20496.2	5176.13	23977.7	16717.8	0.00373013	0.434134
Solyc05g024415.1.1	2	2	67.15	Galactose oxidase/kelch repeat protein	G7IH11	0030234 : enzyme regulator activity	0005737 : cytoplasm; 0005634 : nucleus	0006807 : nitrogen compound metabolic process	325	8491.66	15126.5	15059.3	12266.1	9311.57	11471.2	6489.1	6722.04	4776.99	3047.65	3922.49	5847.54	0.000319751	0.429491
Solyc05g054580.3.1	4	2	154.84	60S acidic ribosomal protein P0	K4C2D6					38877.2	35640.6	45341.2	40610.9	58274.7	52923.3	27330.1	20132.6	16049.4	13496.1	20717.8	17823.6	4.19587e-05	0.425334
Solyc03g080150.3.1	3	2	114.23	Peroxidase	K4BHZ1					5259.66	7754.22	2272.44	7149.15	3730.29	5029.81	3051.39	2198.67	1572.55	2898.86	1908.72	1428.66	0.00397964	0.418613
Solyc10g074500.2.1	2	2	53.73	mitochondrial NAD-dependent isocitrate dehydrogenase						3220.13	3764.73	3387.83	3146.37	5033.08	4107.3	3789.04	1922.05	476.935	673.827	1134.08	1392.98	0.0054869	0.414349
Solyc12g094700.2.1	3	2	161.22	Cysteine protease, putative	B9R8S7	0016491 : oxidoreductase activity; 0008233 : peptidase activity	0005576 : extracellular region; 0005773 : vacuole	0006508 : proteolysis; 0009057 : macromolecule catabolic process	349	108110	97451.3	90238.8	105857	69453.6	111396	57105.6	40164.7	88993.3	12724.1	24611.9	16387.6	0.00562451	0.41199
Solyc12g095760.2.1	3	2	118.72	Pyrophosphate--fructose 6-phosphate 1-phosphotransferase subunit alpha	K4DH49					6171.51	5493.51	13424.7	8459.38	19749.8	10994	7742	6430.04	2069.13	4199.42	2764.31	3281.56	0.0107115	0.411966
Solyc04g009030.3.1	10	2	517	Glyceraldehyde-3-phosphate dehydrogenase	K4BP59					164789	120467	109458	118787	195171	227990	104858	83182.8	50988.6	26893.5	63546.8	49536.4	0.00195118	0.404635
Solyc03g123830.3.1	2	2	71.38	D-3-phosphoglycerate dehydrogenase	K4BN81					17035	18388.1	14768.1	15597.6	21299.6	18231	11945.3	8584.93	3805.29	0	2690.2	15433.4	0.151073	0.403145
Solyc06g083810.3.1	2	2	61.67	Glycolipid transfer protein domain-containing protein	A0A103Y7C8	0005215 : transporter activity	0005737 : cytoplasm	0006869 : lipid transport; 0061024 : membrane organization	201	6890.31	4938.86	4959.26	9057.45	8737.62	3296.03	3804.27	1877.09	1277.39	2621.59	3281.54	2297.62	0.00234413	0.400203
Solyc02g078540.3.1	3	2	111.98	Clathrin light chain	A0A103XF03	0005198 : structural molecule activity	0005737 : cytoplasm; 0016020 : membrane; 0032991 : protein-containing complex; 0005794 : Golgi apparatus; 0031982 : vesicle	0015031 : protein transport; 0051641 : cellular localization; 0016192 : vesicle-mediated transport	333	26317.8	36067	38397.9	33588.1	39032	39067.9	14752.6	24441.2	10766.4	5954.27	13441.5	15065.9	0.0005432	0.397334
Solyc03g007270.3.1	2	2	83.24	Protein phosphatase 2C family protein	AT5G53140.2)					17943.8	18011.9	17299.6	19733.3	15449.1	21076.3	9031.92	8610.83	4526.16	2626.52	10405.7	8067.92	0.000938132	0.395101
Solyc02g088390.3.1	2	2	69.8	Blue copper protein, putative	B9T3T7	0009055 : electron transfer activity	0016020 : membrane		183	93240.3	61177.5	52894.4	64597.5	49512.5	79021.4	26945	22130	31251	18085.2	35757.6	20342.2	6.23768e-05	0.385849
Solyc09g075810.3.1	2	2	144.05	Early nodulin-like protein	A0A0K9P6C2	0009055 : electron transfer activity	0016020 : membrane		173	341935	404840	363948	382301	256140	352406	161135	113441	214941	90995.8	146119	83196.3	0.000104448	0.385344
Solyc05g056050.3.1	2	2	63.66	Chlorophyll a-b binding protein, chloroplastic	K4C2T0					5025.16	17641.3	21106.9	4057.58	15468.9	16686.2	6886.29	5493.42	3239.56	3927.69	6450.58	4377.4	0.0252469	0.379753
Solyc02g087300.1.1	4	2	159.54	Transducin/WD40 repeat-like superfamily protein	AT3G01340.2)					2557.23	3052.16	2062.11	6397.82	4128.52	4755.95	1410.97	1383.77	1077.39	1935.29	1091.17	1370.18	0.00051283	0.360235
Solyc03g123730.3.1	2	2	85.81	26S protease regulatory subunit	T2DN87	0000166 : nucleotide binding; 0008144 : drug binding; 0043167 : ion binding; 0008233 : peptidase activity	0005737 : cytoplasm	0009057 : macromolecule catabolic process; 0019538 : protein metabolic process	426	11431.7	10933.7	12495.6	9244.7	11006.1	13718.9	2277.29	3187.51	1978.03	5259.29	6059	5424.75	0.000251626	0.351381
Solyc04g049330.3.1	4	2	258.8	V-type proton ATPase subunit G	A0A0B2RXB3					45324.1	51901.5	67254.2	61584.8	61490.6	47054.4	14732.9	35467.5	17820.7	6779.66	17915.1	24240.7	0.000617422	0.349531
Solyc00g322635.1.1	3	2	85.25	MLP-like protein 28	AT1G70830.2)					2745.73	3915.43	14486.2	5682.74	4210.16	587.424	987.27	3596.66	2630.77	1445.1	1291.46	1082.55	0.129107	0.348866
Solyc12g039120.2.1	7	2	251.92	40S ribosomal protein S19-like	Q2VCJ6	0005198 : structural molecule activity	0005840 : ribosome	0006412 : translation	143	30994.6	32377.8	39467.5	30812.6	35886.3	30025.5	13130.1	24284.2	11358.2	3060.98	12219.1	4129.36	0.00242561	0.341654
Solyc03g093690.3.1	3	2	153.8	methionine sulfoxide reductase A4						67208	99456.9	109194	114911	85280.6	89719.3	37975.3	39512.4	33204.5	16721.5	38199.6	27103	3.57311e-05	0.340626
Solyc07g052980.3.1	2	2	48.22	xyloglucan endotransglycosylase/hydrolase 16						6376.3	5371.52	10379.7	3549.67	4297.41	6579.22	2622.21	2060.12	3030.33	2071.09	1554.98	734.345	0.00126168	0.330283
Solyc06g007610.2.1	2	2	78.89	Lactoylglutathione lyase / glyoxalase I family protein	A0A061DM50	0016829 : lyase activity			161	0	0	413.723	1378.23	2903.69	4331.52	1312.98	0	350.347	372.087	930.452	0	0.788988	0.32855
Solyc09g008280.2.1	9	2	451.04	S-adenosyl-L-methionine synthetase Z24743						64974.1	47953.3	50689.7	54694.6	66187.2	72795.7	17037.3	24884.3	18220.2	8989.03	27454.6	16542.4	4.37985e-05	0.316624
Solyc05g055230.2.1	3	2	128.55	40S ribosomal protein S17	RS17					45488.1	11578.6	8448.53	38497.1	34243.5	11515.1	14284.6	11300.5	5006.91	0	709.299	15873.5	0.129895	0.314979
Solyc07g064800.3.1	3	2	131.9	Dihydrolipoamide acetyltransferase component of pyruvate dehydrogenase complex	A0A0D2QR25	0016740 : transferase activity			507	11118.1	11676.2	17648.8	13617	9674.1	12745.7	5780.73	6491.11	2349.27	2422.99	3806.29	3173.56	9.38928e-05	0.314121
Solyc08g079090.3.1	2	2	143.7	Monocopper oxidase-like protein SKU5	SKU5					56377.8	69143.9	34711.1	52877	53772.1	45792.6	20984.1	11834.4	18601.5	15068.8	19340.7	10021	1.46089e-05	0.30655
Solyc02g087230.3.1	2	2	43.29	Ferredoxin-thioredoxin reductase catalytic chain	W9SEM5	0048037 : cofactor binding; 0051540 : metal cluster binding; 0016491 : oxidoreductase activity; 0043167 : ion binding			145	3765.62	4726.57	4510.6	4003.43	4055.82	3752.95	717.898	687.143	2393.51	883.948	2330.85	471.933	0.000555522	0.301644
Solyc01g110360.3.1	7	2	377.05	Fructose-bisphosphate aldolase	K4B3P9					4798.95	9760.51	11352.5	7108.68	39892.7	31669.8	8531.99	2115.71	2561.53	1996.03	7990.78	7822.34	0.0321146	0.296591
Solyc06g083690.3.1	2	2	66.41	Glutaredoxin family protein	AT4G28730.1)					14911.2	13809.8	15882.1	19245.5	19190.1	19057	6352.78	1693.34	7714.88	3416.75	3548.69	6900.39	0.000246473	0.290187
Solyc11g012070.2.1	2	2	106.71	Acyl-protein thioesterase, putative	G7JKH0	0016787 : hydrolase activity	0005737 : cytoplasm	0006464 : cellular protein modification process; 0009057 : macromolecule catabolic process	215	15926.5	13550.5	18209.3	15351.5	17499.5	19157.9	7628.9	6186.42	3357.44	1769.41	4489.85	4684.19	9.13333e-05	0.282021
Solyc01g068530.3.1	2	2	71.07	Ribosomal protein S16	A9P8S1	0005198 : structural molecule activity	0005840 : ribosome	0006412 : translation	146	5904.69	535.769	1567.74	6837.99	6799.7	549.99	4273.14	0	317.092	411.149	972.515	174.155	0.10126	0.276991
Solyc01g005620.3.1	2	2	76.91	oxoglutarate/malate translocator						4822.24	4719.2	1962.27	6482.13	10182.5	7813.21	3283.99	693.98	1818.48	1587.07	981.305	1531.94	0.00231974	0.275051
Solyc11g066520.2.1	2	2	58.33	Carboxypeptidase	K4D9Q9					51798	104722	117432	79093.2	88119.9	83337.3	21655.7	22654.4	43382.4	15626.6	26190	14613.6	5.25607e-05	0.27478
Solyc11g066720.2.1	7	2	337.37	UDP-apiose/xylose synthase	Q2I2N3	0003824 : catalytic activity; 0048037 : cofactor binding			386	31612.3	36701.9	29141.7	34200	27934.8	24428.8	11971	5702.37	7871.25	6266.13	11603.5	6932.02	2.8611e-06	0.273592
Solyc08g008210.3.1	9	2	368.7	vacuolar proton ATPase subunit E						72985.8	88778.1	94028.5	71173	102450	59637.5	15478.3	21985	14017.6	39450.3	17306.4	25517.7	1.8306e-05	0.273498
Solyc06g074670.3.1	6	2	265.29	UDP-apiose/xylose synthase	Q2I2N3					10508.7	13232.6	7945.02	8766.12	11927	6481.09	2709.16	0	5693.54	0	6192.32	1437.54	0.0607277	0.272382
Solyc08g080140.3.1	4	2	251.22	3,5-epimerase/4-reductase	I3SMF8	0016853 : isomerase activity; 0016491 : oxidoreductase activity		0009225 : nucleotide-sugar metabolic process; 0006793 : phosphorus metabolic process	298	24726.8	41338.4	47462.3	17793.5	53619.7	37304.6	10121.2	13157.5	13311.9	1899.02	10606.5	10651.4	0.00243088	0.268836
Solyc02g023970.3.1	2	2	84.8	Obg-like ATPase 1	K4B546					7580.4	6026.57	9698.44	8290.1	13729.8	11279.2	3949.39	1567.88	2009.84	1510.4	913.117	5157.12	0.000510034	0.2669
Solyc02g068740.3.1	2	2	85.27	Glycine cleavage system H family protein	B9ICP5		0005960 : glycine cleavage complex; 0005739 : mitochondrion	0006520 : cellular amino acid metabolic process; 0017144 : drug metabolic process; 0042133 : neurotransmitter metabolic process	155	8559.46	15777.1	18188	22437.2	15926.5	17509.2	8974.28	6076.82	2967.32	2034.76	2994.49	3017.83	0.000280046	0.2649
Solyc06g065520.3.1	2	2	78.73	T-complex protein 1 subunit eta	TCPH					8749.62	8764.31	11355	9487.74	16783.5	14669.3	3857.63	2370.39	1871.7	4359.78	3208.25	1856.23	2.12842e-05	0.251026
Solyc12g055720.2.1	2	2	139.25	Ovule receptor-like kinase 28	A4GWX5	0000166 : nucleotide binding; 0008144 : drug binding; 0043167 : ion binding; 0016740 : transferase activity	0016020 : membrane		711	49354.7	64659.7	68857.7	72604.9	47362.4	29572.3	28168.1	6895.42	31959	6412.45	9345.89	529.406	0.0106899	0.250624
Solyc06g075220.1.1	2	2	115.07	Fasciclin-like arabinogalactan protein	G7L2R9		0016020 : membrane	0044085 : cellular component biogenesis	256	242170	146448	139158	114240	162107	184897	41176.3	15441.5	68539	21317.7	54967.1	40368.4	0.000152595	0.244495
Solyc02g080940.3.1	2	2	73.69	Proline synthase co-transcribed bacterial	A0A1D1ZCG0	0000166 : nucleotide binding; 0008144 : drug binding; 0043167 : ion binding; 0016740 : transferase activity; 0038023 : signaling receptor activity	0016020 : membrane	0006464 : cellular protein modification process; 0006793 : phosphorus metabolic process	373	4870.39	7304.3	10653.2	5875.06	8898.05	8620.12	3319.47	3159.46	1104.31	914.199	1325.59	904.399	0.000164978	0.23209
Solyc05g012070.3.1	15	2	694.7	UDP-glucose:protein transglucosylase-like protein						23499.9	26387.1	26410.9	20672.2	19979.8	23937.3	7342.85	7604.46	4927.44	2114.31	5796.61	4818.75	1.44885e-05	0.231422
Solyc05g012110.3.1	2	2	101.91	6-phosphogluconolactonase, putative	B9REC3	0016787 : hydrolase activity		0005975 : carbohydrate metabolic process; 0006081 : cellular aldehyde metabolic process; 0009117 : nucleotide metabolic process; 0051186 : cofactor metabolic process	266	6462.28	6448.13	4447.63	1055.96	6460.77	1760.58	1507.93	931.319	0	1094.34	685.526	1565.77	0.0929437	0.217188
Solyc02g093210.3.1	2	2	54.76	PI-PLC X domain-containing protein	W9SGY7	0016787 : hydrolase activity		0006629 : lipid metabolic process	424	15405.2	24660.3	24414.5	18916.7	17200.9	19378.7	9891.22	4324.6	5597.97	1838.78	3380.76	582.13	0.00112173	0.213504
Solyc02g094200.3.1	2	2	114.86	Nuclear transport factor 2	NTF2					200435	164305	183270	214819	189848	197344	46495	38617.7	32912.1	48300.4	21431.8	45648.2	2.23986e-07	0.202957
Solyc02g063150.3.1	11	2	806.88	RuBP carboxylase small subunit						43876.4	71876.2	70408.7	77084.5	57667.9	50086.8	25928.2	9375.18	21748.8	3610.33	8578.47	4515.05	0.000275682	0.198803
Solyc10g083970.1.1	10	2	504.84	S-adenosylmethionine synthase	A0A0V0IPC3	0000166 : nucleotide binding; 0008144 : drug binding; 0043167 : ion binding; 0016740 : transferase activity		0006730 : one-carbon metabolic process; 0006790 : sulfur compound metabolic process; 0017144 : drug metabolic process; 0051186 : cofactor metabolic process	390	36726.7	10896	8805.06	21423.7	27999.9	31829.6	7520.23	1815.52	1617.04	1246.9	10447	4322.73	0.00185638	0.195883
Solyc04g081550.3.1	2	2	81.09	Pathogenesis-related thaumatin family protein	B9H4Z3		0005576 : extracellular region	0050896 : response to stimulus	316	44719.8	63722.5	59149.6	39923.2	30014.6	28284.2	11873.1	7968.55	8685.39	5831.73	8520.91	7306.11	1.86024e-06	0.1888
Solyc04g025440.3.1	4	2	170.48	Pectin lyase-like superfamily protein	AT1G23460.1)					26862.4	33861.1	15721.2	23126.4	15160.8	17737.6	4119.5	3751.2	8281.15	3164.08	3593.13	1715.41	3.12419e-05	0.185888
Solyc01g105060.3.1	2	2	74.79	Beta-hydroxyacyl-ACP dehydratase	F2VYC9	0016829 : lyase activity		0006082 : organic acid metabolic process; 0044255 : cellular lipid metabolic process	227	12593.5	28708.9	29218.3	29337.6	32634.8	25078	5869.74	4617.93	3988.79	2780.84	6020.25	4936.92	3.17502e-06	0.179059
Solyc08g077920.3.1	2	2	98.28	Isocitrate dehydrogenase [NAD] subunit, mitochondrial	K4CNF1					27281.9	34774.6	28185.9	28875	38407.8	20263.7	9248.56	6051.31	6720.56	1788.25	2601.68	5139.95	4.3654e-05	0.177459
Solyc08g013670.3.1	3	2	160.32	photosystem I reaction center subunit						26109.7	59076.9	77508.8	51733.7	45119.5	40972.5	10765.8	15211.3	6689.97	2862.15	13187.7	4362.91	0.000138	0.176626
Solyc09g007660.1.1	2	2	121.1	Fasciclin-like arabinogalactan protein	G7L2R9		0016020 : membrane	0044085 : cellular component biogenesis	256	230472	82497.8	65202.1	104853	87142.8	176835	35563.5	7239.13	18843.3	11224.4	19853.4	27499.8	0.000136995	0.160941
Solyc06g082120.3.1	2	2	76.78	RAN binding protein 1						8118.57	8334.11	15495.5	9789.88	10790.3	11006.1	2263.26	1617.18	464.659	1727.76	1035.17	2451.19	2.32141e-05	0.150458
Solyc05g018570.3.1	3	2	128.79	26S protease regulatory subunit, putative	B9STQ0	0000166 : nucleotide binding; 0008144 : drug binding; 0043167 : ion binding; 0016787 : hydrolase activity; 0008233 : peptidase activity; 0005515 : protein binding	0000502 : proteasome complex; 0005737 : cytoplasm; 0005634 : nucleus	0006351 : transcription, DNA-templated; 0050789 : regulation of biological process; 0065003 : protein-containing complex assembly	382	2434.46	19204.4	29361.1	41656.2	137171	76206.8	17069.8	7191.44	6832.88	1989.42	6667.79	5516.5	0.0370181	0.147918
Solyc01g060085.1.1	2	2	105.33	Ribulose bisphosphate carboxylase large chain						384087	452455	402399	178947	394993	197827	62886.3	46388.2	98598.2	6950.74	66467.5	15902.8	0.000642737	0.147805
Solyc02g063090.3.1	2	2	68.09	T-complex protein 1 subunit zeta 1	TCPZA					5894.28	2988.63	5228.36	1955.81	12928.4	7197.91	3175.08	689.317	690.511	0	0	0	0.0126649	0.125849
Solyc01g101040.3.1	2	2	107.41	ATP-citrate synthase, putative	B9RFP8	0000166 : nucleotide binding; 0008144 : drug binding; 0043167 : ion binding; 0016874 : ligase activity			423	33173.1	25834.4	25007.8	23111.4	23392	24766.5	6192.79	5469.49	1710.71	2031.56	1192.41	2243.78	8.21149e-06	0.12133
Solyc09g063130.3.1	4	2	239.81	Photosystem I reaction center subunit IV	A0A0K9P6J8		0009521 : photosystem	0015979 : photosynthesis	135	39151.4	75087.4	88969.8	60111.3	44845.7	41053.5	16474	9942.3	2905.87	4549.85	7282.68	0	0.0462282	0.117848
Solyc08g066740.3.1	2	2	82.76	Early nodulin-like protein 1	A0A151U5D7	0009055 : electron transfer activity	0016020 : membrane		194	134049	72879.6	77037.5	136931	115589	112504	14311.5	8062.11	11887.5	13999.1	15016.5	8800.48	6.35408e-08	0.111061
Solyc07g064590.3.1	2	2	68.49	inducible plastid-lipid associated protein						33769	30743.2	34304.8	27078.1	27591.2	35808.9	8513.18	692.544	4589.81	855.382	3172.58	1072.36	7.18073e-05	0.0998222
Solyc03g115630.3.1	2	2	42.73	Carbamoyl-phosphate synthase small chain	A0A0B0PDS6	0016874 : ligase activity		0006139 : nucleobase-containing compound metabolic process; 0006520 : cellular amino acid metabolic process	431	17829	16035.3	17834.9	13369.7	18937.7	17236.6	1466.73	1407.59	1186.66	582.198	3407	1937.4	1.46828e-06	0.0986495
Solyc10g050110.1.1	3	2	126.59	Leucine-rich repeat receptor-like protein kinase family	A0A0K9PL83	0016740 : transferase activity			428	14928.9	10979.5	23360.7	15796.8	20238.4	21729.1	2552.76	1090.85	2429.02	0.599601	3582.57	2.08981	0.0166521	0.0902325
Solyc06g008170.3.1	2	2	153.17	50S ribosomal protein L14	A0A0K9PMD0	0003676 : nucleic acid binding; 0005198 : structural molecule activity	0005840 : ribosome	0006412 : translation	140	39509.5	21645.6	26065.6	25001	30855.6	11506.7	5675.53	2281.35	54.1429	1394.71	1706.14	2610.77	0.0015667	0.0887714
Solyc09g066430.3.1	3	2	73.69	60S ribosomal protein L14, putative	B9SV21	0003676 : nucleic acid binding; 0005198 : structural molecule activity	0005840 : ribosome	0042254 : ribosome biogenesis; 0006412 : translation	133	8605.68	1796.15	1372.16	12570.1	5605.4	2537.38	1697.79	74.4213	0	0	323.797	784.73	0.0149643	0.0886738
Solyc06g005160.3.1	11	2	501.37	Ascorbate peroxidase	Q9SMD3	0046906 : tetrapyrrole binding; 0048037 : cofactor binding; 0016209 : antioxidant activity; 0016491 : oxidoreductase activity		0050896 : response to stimulus	250	199099	238944	278212	225487	334989	280726	39080	16209.7	13989.2	9398.89	43436.8	9451.31	3.1851e-06	0.0844749
Solyc01g094200.3.1	2	2	64.35	Malic enzyme	K4AZG1					6552.04	8613.34	9676.85	6814.96	11748.6	10455.6	1404.33	531.257	0	1161.23	0	1436.64	0.0164984	0.0841691
Solyc01g103800.3.1	2	2	82.24	40S ribosomal protein S12	K4B1V5					27847.8	35262	43399.3	28796.8	37787.3	38859.6	4973.88	3140.31	6431.73	262.377	2448.14	339.586	0.000323586	0.0830186
Solyc07g064160.3.1	2	2	68.18	Thiamine thiazole synthase, chloroplastic	K4CH99					11675.7	25353.8	10341.4	30276	8121.61	13166.6	3066.4	2114.75	439.496	930.85	1406.66	175.826	0.000193585	0.0822155
Solyc01g058390.3.1	2	2	106.13	Galactokinase, putative	B9RZT4	0000166 : nucleotide binding; 0008144 : drug binding; 0043167 : ion binding; 0016740 : transferase activity; 0030246 : carbohydrate binding	0005737 : cytoplasm	0005975 : carbohydrate metabolic process	499	9344.54	5455.25	5050.12	6900.87	6175.74	6251.04	403.912	1227.83	265.729	493.134	0	339.205	0.00899288	0.0696779
Solyc05g056310.3.1	2	2	66.31	T-complex protein 1 subunit gamma	K4C2V5					6558.37	5776.2	6497.96	7679.34	13311	11046.7	1220.06	542.401	493.099	475.924	473.036	0	0.0100269	0.0629949
Solyc02g077860.1.1	2	2	98.65	LOW QUALITY:Ribulose bisphosphate carboxylase large chain						161188	185034	136967	173985	190560	158241	15844.3	25510.4	6154.09	2183.64	1275.24	2942.17	2.90401e-05	0.0535897
Solyc04g074740.3.1	2	2	58.4	Blue copper protein, putative	B9RJR1	0009055 : electron transfer activity	0016020 : membrane		186	104323	77777	50064.7	51077	59264.2	73674	7995.89	653.548	2656.74	2612.84	4985.02	1585.04	5.73069e-06	0.0492313
Solyc08g028690.3.1	2	2	51.26	NAD(P)-binding Rossmann-fold superfamily protein	A0A061EUQ7	0016491 : oxidoreductase activity			276	2965.34	4684.12	5006.18	279.857	4799.64	848.755	0	322.547	0	0	0	359.087	0.00177112	0.0366787
Solyc05g054090.3.1	2	2	158.42	UDP-3-O-acyl N-acetylglycosamine deacetylase family protein --						0	4186.18	172165	6009.06	11162.3	15086.1	0	0	0	0	11.3614	0	0.00154073	5.44629e-05
Solyc01g086920.3.1	2	2	43.53	Leucine-rich repeat receptor-like protein kinase family	A0A0K9PVU5	0016740 : transferase activity			370	301.213	9190.59	5853.93	6466.19	3592.08	4034.31	0	0	0	0	0	0	7.78536e-09	0
Solyc08g029000.3.1	2	1	68.8	Lipoxygenase	Q43800	0043167 : ion binding; 0051213 : dioxygenase activity		0006082 : organic acid metabolic process; 0044255 : cellular lipid metabolic process	862	0	0	0	0	0	0	10717.5	60903.2	42279.9	34467.3	14865.3	36659.8	2.11198e-12	#DIV/0!
Solyc01g105370.3.1	1	1	20.12	Phospho-2-dehydro-3-deoxyheptonate aldolase						0	0	0	0	0	0	4328.48	6133.47	3733.78	10243.6	3789.78	16738.1	3.90699e-12	#DIV/0!
Solyc01g090880.3.1	1	1	21.06	Holliday junction resolvase-like protein	A0A072UJ99			0006396 : RNA processing; 0042254 : ribosome biogenesis	231	0	0	0	0	0	0	0.687455	2458.2	0	0	0	0	0.301701	#DIV/0!
Solyc04g064880.3.1	3	1	182.1	Pathogen-related protein	A0A1D1XC89				267	0	0	0	0	0	54.6776	1702.67	36308.9	18179.8	33722.4	13723.7	25994.6	1.02174e-06	2370.84
Solyc05g052280.3.1	3	1	218.28	Peroxidase	K4C1Q9					29.0098	20.1119	2.63809	0	0.143154	0.25253	12490	19047.6	14745.2	11417.7	15844.4	14720.9	4.60154e-07	1692.36
Solyc03g097160.3.1	1	1	29.93	Transducin/WD40 repeat-like superfamily protein	A0A0K9NPY2		0005730 : nucleolus; 0030684 : preribosome	0006396 : RNA processing; 0042254 : ribosome biogenesis	906	0	0	2.57758	0	0	0	0	481.507	803.929	0	908.541	0	0.0696783	851.178
Solyc01g108350.3.1	1	1	32.68	Plastocyanin-like domain protein	G7JMH4	0009055 : electron transfer activity	0016020 : membrane		182	0	0	0	0	212.102	0	15563.8	13841.9	18902.3	7399.12	17356	5668.1	4.9347e-06	371.196
Solyc01g068480.3.1	1	1	14.53	Embryo defective 2765	Q8L5Y4					0	0	2896.36	0	0	0	43434.7	65862	47815.7	420010	155928	313065	2.61021e-05	361.183
Solyc03g020050.3.1	1	1	77.8	VIROID-INDUCIBLE PROTEINASE INHIBITOR II						0	0	509.154	0	0	0	0	33825.8	8763.9	88214.1	13191.6	28622.3	0.00461049	339.029
Solyc01g106610.2.1	2	1	122.05	LEPR1A1A						373.462	24.4075	348.001	0	0	651.896	14328.9	52208.2	46947.4	55432.8	34665.3	32134.9	0.000400938	168.639
Solyc08g080640.2.1	3	1	274.94	Osmotin-like protein (Fragment) IPR017949 Thaumatin, conserved site IPR001938						705.584	319.544	2850.94	644.158	1477.56	1446.75	99025.1	219968	138393	247887	108713	261488	5.93709e-08	144.465
Solyc07g049530.3.1	3	1	201.17	1-aminocyclopropane-1-carboxylate oxidase 1						0	624.028	544.713	578.076	82.9113	0	13966.9	71723.9	19473	59316.3	7415.39	43800	0.00125113	117.884
Solyc02g090750.3.1	1	1	17.55	Eukaryotic initiation factor 4A (ATP-dependent RNA helicase eIF4A)						8939.1	13530	23208.9	12223.5	23417.3	19141.9	244244	2.02515e+06	1.30504e+06	3.14712e+06	1.07962e+06	2.63577e+06	7.68196e-07	103.891
Solyc01g107820.2.1	2	1	94.06	TOMATO WOUND-INDUCED 1						156.822	319.443	314.72	103.145	224.403	168.821	11690.4	28244.1	12485.7	36133.2	13145.4	24850.3	1.02157e-08	98.3018
Solyc09g090970.3.1	18	1	1336.41	Major allergen Pru ar 1	A0A0B2QY84					0	0	85.8318	135.841	0	46.0965	431.714	3647.1	3627.89	9083.84	2530.57	5552.45	0.000515677	92.8918
Solyc03g031670.3.1	1	1	16.92	calcium-dependent protein kinase						7476.71	6317.45	8313.73	1679.99	6164.21	3559.75	208357	384066	353296	695556	377944	620458	4.71164e-08	78.7684
Solyc02g093880.3.1	1	1	20.05	Transcription factor GTE8	A0A0B2PTJ0				759	5174.66	1870.49	2974.27	2872.09	3790.59	2434	45674.5	302720	155037	467891	106157	321984	8.02865e-07	73.2086
Solyc01g104400.3.1	1	1	65.8	Basic blue protein	A0A151R520	0009055 : electron transfer activity			123	698.662	428.015	963.697	334.543	147.764	425.272	28291.3	53285.3	35425.5	50253.9	23763.2	23468.2	5.0016e-08	71.5446
Solyc09g007020.1.1	2	1	240.36	pathogenesis-related protein						10502.7	5363.34	7743.88	7209.68	5360.06	8296.52	281744	313753	388816	885644	406692	895521	6.38042e-09	71.3229
Solyc01g079940.3.1	3	1	144.13	Eukaryotic aspartyl protease family protein	AT1G03220.1)					0	590.553	3.4581	790.785	0	4.89825	18896.9	19309.9	28436.8	1534.27	26985.5	1089.18	0.00118391	69.2616
Solyc00g060700.2.1	2	1	56.69	LOW QUALITY:kinase superfamily with octicosapeptide/Phox/Bem1p domain-containing protein --						1151.75	1217.41	4293.64	574.567	447.768	1099.33	58836.4	102264	84059.2	143793	94939.8	112318	1.35733e-07	67.871
Solyc02g014380.3.1	1	1	18.93	Protein odr-4	A0A0B0P6V2		0016020 : membrane		488	4247.7	0	0	0	0	0	15503.5	24761.4	24459.6	88268.4	51452.5	71244.3	8.41112e-05	64.9033
Solyc02g085150.3.1	1	1	16.5	Late embryogenesis abundant (LEA) protein	AT4G36600.2)					7079.66	10452.6	12268.3	3779.06	4660.29	7522.57	89030.4	341505	207914	320978	291066	289805	1.76458e-07	33.6586
Solyc08g080670.1.1	4	1	245.71	Pathogenesis-related 5-like protein						2768.93	7036.28	18709.1	8229.57	4193.53	7581.08	142033	317354	270286	384099	172408	307383	3.71263e-07	32.8445
Solyc12g013520.2.1	1	1	24.92	DNA-directed RNA polymerase subunit beta --						0	5209.71	703.335	3319.23	1519.4	1721	56178.7	54597.1	73696.9	71293.2	74656.5	79104.8	0.00599004	32.8339
Solyc06g050930.3.1	1	1	35.72	Cytosolic endo-beta-N-acetylglucosaminidase	A0A0B0NZD9	0016787 : hydrolase activity	0005737 : cytoplasm		698	36.2587	41.6152	0	473.366	187.276	190.222	2092.92	3669.02	2655.08	6436.42	3175.61	8459.84	0.00157243	28.5214
Solyc12g062280.2.1	1	1	24.23	MAP kinase kinase kinase 86						4.44182	0	527.826	0	218.484	333.119	2767.71	3922.01	7983.44	4136.18	3720.57	7935.53	0.00218062	28.108
Solyc07g055690.1.1	1	1	31.13	Serine/threonine-protein kinase	G4XXY5	0000166 : nucleotide binding; 0008144 : drug binding; 0043167 : ion binding; 0016740 : transferase activity	0016020 : membrane		830	0	204.687	67.3472	480.096	571.705	1197.57	6060.4	3435.64	3021.82	14785.1	24662.8	18505	0.00519643	27.949
Solyc05g051560.3.1	2	1	42.29	Mitochondrial substrate carrier family protein	AT5G64970.1)					137.963	101.704	293.006	154.028	176.011	252.646	463.726	15587.5	8551.13	1085.9	3264.19	1163.34	0.000885642	27.001
Solyc10g055200.1.1	1	1	39.23	Dirigent protein	K4D1B3					371.789	1647.94	935.473	0	521.158	972.029	29634.3	16036.2	31198.2	11653.4	18115.3	7625.96	0.006693	25.6864
Solyc00g033880.1.1	1	1	21.94	LOW QUALITY:Sulfotransferase --						759.797	576.753	0	0	0	0	1105.32	14714.4	13121.5	265.909	3024.11	1392.75	0.00393945	25.1573
Solyc06g075050.2.1	1	1	14.76	Carbonic anhydrase, putative	B9STU9	0016829 : lyase activity; 0043167 : ion binding			274	0	244.202	380.436	27.9413	664.41	179.244	3259.17	4052.72	6298.45	1911.83	4905.6	8073.3	0.00431545	19.0486
Solyc08g077900.3.1	1	1	17.93	Expansin-like protein	W9S0F1		0005576 : extracellular region	0000003 : reproduction; 0051704 : multi-organism process	251	198.571	126.937	158.857	0	11.1706	178.948	1568.25	2133.34	3019.42	1795.26	1094.07	2333.22	0.00298493	17.7077
Solyc01g080010.2.1	1	1	42.11	xyloglucan endoglucanase inhibitor						1602.28	2123.05	866.968	2658.06	1466.81	3707.94	1873.16	28377	38245.7	65298.9	31414.5	46346.5	0.00109126	17.0265
Solyc04g077690.2.1	1	1	16	LOW QUALITY:At4g33800-like protein	A0A068F620					3704.91	3910.85	1377.13	5975.7	6200.69	6586.59	41106.8	115165	80564.9	11171.4	68421.7	141506	0.000139559	16.4987
Solyc11g069700.2.1	11	1	529.73	Elongation factor 1-alpha	EF1A	0043167 : ion binding			625	496.71	0	0	0	0	0	1002.52	2082.45	3600.33	0	778.034	1.30773	0.0501569	15.0282
Solyc04g052970.2.1	1	1	14.93	SAUR-like auxin-responsive protein family	AT5G18030.1)					364.631	0.055013	202.741	307.281	1081.19	406.89	2473.81	7368.14	4506.41	9722.77	3685.42	6932.99	0.00931702	14.6816
Solyc10g006540.3.1	1	1	16.19	Formin-like protein	K4CXI5				329	6748.17	1313.71	2747.96	3117.98	982.327	988.914	41341.6	25655.2	35086.2	42881.1	46232	31016	5.0579e-06	13.9764
Solyc07g056420.4.1	1	1	18.01	glutathione S-transferase AY082341						494.767	908.793	746.32	311.013	986.82	1.97489	5749.61	12669.3	4276.79	9656.62	5477.53	9314.84	0.00616867	13.6664
Solyc03g096540.3.1	1	1	57.31	PLAT domain-containing protein 1	PLAT1					12080.1	14811.7	9612.73	7029.06	4771.57	16818.5	42550	238270	159804	123747	144267	136479	8.48632e-06	12.9771
Solyc02g050187.1.1	1	1	14.22	polygalacturonase inhibitor (DUF639)						711.285	591.831	0	0	0	0	1130.66	8836.11	3870.62	0	1771.83	0	0.186869	11.9784
Solyc06g071150.3.1	1	1	14.52	HIPL1-like protein	A0A0B0MLG6	0003824 : catalytic activity			691	3104.37	3885.65	1686.67	3160.66	6455.34	3924.4	21517.1	37590.6	29427.4	66935.1	40540.3	63793.3	2.07251e-06	11.6939
Solyc01g088170.4.1	1	1	19.12	aldehyde oxidase 2						2928.06	2477.84	1138.31	388.57	251.218	1620.74	4991.06	21104.2	45065.1	3864.42	14142	2376.33	0.00539204	10.397
Solyc05g054850.1.1	1	1	17.59	membrane-associated kinase regulator	AT2G39370.1)					6363.97	8185.42	69.4756	0	0	149.001	66.6463	36.0301	83346.1	11544.9	52612	0	0.429677	9.99506
Solyc03g006130.3.1	1	1	33.31	Receptor protein kinase, putative	B9T7R3	0000166 : nucleotide binding; 0008144 : drug binding; 0043167 : ion binding; 0016740 : transferase activity	0016020 : membrane		678	115.691	0.60343	0.0511552	0	76.5632	80.796	0	2337.78	0	313.814	0	12.7002	0.866581	9.73417
Solyc11g071640.2.1	5	1	230.58	Beta-glucosidase	A0A0B4PJM3	0016787 : hydrolase activity		0005975 : carbohydrate metabolic process	627	710.023	154.134	344.985	398.266	793.838	942.656	7012.4	5659.4	6738.16	3678.93	5254.74	2328.68	3.28142e-05	9.17261
Solyc02g071570.3.1	1	1	20.74	Pentatricopeptide repeat superfamily protein	A0A061GEM0				276	82969.9	4410.51	46739.8	2133.68	2705.32	16688.4	319221	1.02879e+06	15628.6	6250.66	3204.15	13713.5	0.343117	8.90989
Solyc08g076685.1.1	1	1	22.72	homeobox-leucine zipper protein ATHB-8 --						3146.83	4086.47	2783.93	3611.61	3247.92	3060.18	19876.9	28762.7	25423.5	25257.7	39038.1	33086.3	3.02663e-09	8.59938
Solyc05g018180.3.1	1	1	18.03	Mammalian uncoordinated homology 13, domain 2	A0A103YM25				989	11194.6	8665.23	985.876	2952.87	1903.59	3061.35	5825.87	47735.4	56567.7	44531.9	32302.6	54501.4	0.00139049	8.39483
Solyc01g098850.3.1	1	1	39.46	NAD(P)-binding Rossmann-fold superfamily protein	AT1G54870.2),Pfam:PF13561					2824.43	2529.71	0	190.079	0	0	2091.86	12889.2	19729.5	0	10642.5	0	0.353566	8.18025
Solyc02g077040.4.1	1	1	78.14	phytophthora-inhibited protease 1						4108.31	7323.34	7702.98	9657.82	2647.71	4651.68	50352.2	29877	40708.4	54704.9	44683.1	67779.5	2.79989e-06	7.98255
Solyc06g009110.3.1	1	1	67.27	Eukaryotic aspartyl protease family protein	AT4G33490.2)					5402.16	4490.89	4192.3	10657.8	10014.8	6690.41	90888.5	35694.2	91901.2	28134.6	50437.6	30403.3	2.25329e-05	7.90041
Solyc09g059020.3.1	1	1	38.67	Quinone-oxidoreductase QR1	Q9AYU1	0016491 : oxidoreductase activity	0009536 : plastid; 0016020 : membrane		329	982.759	462.226	1345.63	0	0	547.334	1583.06	9536.03	4601.42	1823.22	2378.01	2739.77	0.0352849	6.78906
Solyc07g008560.3.1	13	1	754.05	Purple acid phosphatase	K4CBX4					32635.4	10304.9	10504.2	27582.1	37136.2	34462.5	140641	138216	234995	170229	137678	94854.7	4.25756e-05	6.00565
Solyc01g104434.1.1	1	1	18.14	Thioredoxin reductase --						1609.6	327.173	47.9169	14.2025	482.936	177.818	5546.58	4401.14	536.4	128.424	2957.88	1636.28	0.0449229	5.71756
Solyc04g007120.3.1	2	1	95.94	Rad23 UV excision repair protein family	AT3G02540.3)					2987.13	797.376	309.668	948.595	288.477	986.986	1183.5	9430.03	7481.46	6566.34	6729.39	3277.03	0.00305089	5.48694
Solyc02g077240.3.1	2	1	66.51	Pyruvate decarboxylase	Q1I1D9	0016829 : lyase activity; 0043167 : ion binding; 0019842 : vitamin binding; 0048037 : cofactor binding			589	1401.64	1055.83	1463.99	3092.97	3878.19	1724.87	3062.76	8546.78	7121.44	13813.1	10169.1	26284	0.00113575	5.46837
Solyc02g080220.3.1	4	1	112.48	Pectinesterase	K4B9P3					1140.64	1119.81	1483.53	1361.99	2992.43	735.075	4719.8	17555.8	4761.42	8366.17	4703.55	8087.93	0.00016082	5.45591
Solyc12g010230.2.1	1	1	21.73	Calcineurin-like metallo-phosphoesterase superfamily protein, putative	A0A061GI89				294	10882	4235.82	0	0	0	0	2660.52	25748.6	39360.2	0	10222.3	0	0.252063	5.15894
Solyc01g107890.3.1	1	1	21.88	Filament-like plant protein						70375.6	58934.9	11075.8	1642.4	2852.35	5689.14	55435.3	244945	239503	41298.9	153949	35046.6	0.0127627	5.11507
Solyc01g006630.3.1	1	1	28.96	Oxidoreductase, putative	B9RI76	0016491 : oxidoreductase activity		0009117 : nucleotide metabolic process; 0051186 : cofactor metabolic process; 0055114 : oxidation-reduction process	359	18889.8	21307.6	11975.8	8287.7	8147.98	11855.7	28272.6	116840	159386	39926	46303.8	19610.4	0.00336003	5.09961
Solyc08g080660.1.1	3	1	193.46	Osmotin-like protein	OLPA					4329.77	8170.87	1844.67	12155.9	686.057	7400.74	15287.5	60685.5	51012.6	21577.2	16408.8	10810.5	0.00674165	5.08217
Solyc02g078690.2.1	1	1	42.38	Carboxypeptidase	K4B993					0	114.443	743.394	1215.57	0	1227.69	3324.62	2732.42	5023.61	1934.62	3094.03	0	0.25712	4.87998
Solyc07g008103.1.1	1	1	49.71	Blue copper protein						17310.5	12815.8	10832	13352.2	5228.14	6469.49	17949.4	69245.5	49156.8	104117	32410.7	46335.5	0.000660079	4.83599
Solyc03g020030.3.1	9	1	482.4	Pin-II type proteinase inhibitor 69	A0A097J9C9	0030234 : enzyme regulator activity			199	2279	1684.08	4204.17	7268.63	15825	12028.5	13973.1	55822.1	35723.7	23166.3	26161.7	54192.9	0.00199986	4.82889
Solyc09g097850.1.1	1	1	23.46	Cysteine proteinase inhibitor	K4CWV7					0	0	0	130.714	115.707	203.286	805.223	0	318.389	0	814.258	232.221	0.392862	4.82557
Solyc02g094180.3.1	1	1	29.55	Peroxidase	K4BDL3					943.823	1249.11	1906.94	746.741	435.454	1251.67	4658.11	5862.2	4663.89	6604.58	6947.01	943.23	0.00288574	4.54242
Solyc01g098610.3.1	1	1	35.98	glutathione synthetase 2						1246.77	2359.87	2295.96	835.475	3395.73	1698.47	7807.2	7314.75	3997.03	11737.5	5716.94	16697.6	0.000448368	4.50218
Solyc02g062970.3.1	1	1	26.41	Xaa-Pro aminopeptidase 2						6295.23	4493.97	6401.23	7724.06	6652.55	10200.7	29522.5	38785.3	25722.3	25103.6	41659	26676.5	8.83026e-07	4.48838
Solyc05g053960.3.1	1	1	55.04	Extensin-like protein	O49946				221	1014.94	506.755	1919.25	1254.18	1483.52	4468.08	5774.85	13108.1	13863.6	0	10126.2	4175.99	0.922475	4.41908
Solyc02g080420.3.1	1	1	38.96	RNA-binding family protein	A0A061FD24	0003676 : nucleic acid binding	0005737 : cytoplasm		417	8931.2	10076.4	8540.58	3650.89	8936.06	5447.75	14065.4	25906.7	21642.9	55867.1	29548.2	48360	0.000332875	4.28648
Solyc02g078380.3.1	1	1	44.07	Stem-specific protein TSJT1	A0A151T7D1				253	6889.93	6865.26	5506.97	5639.95	9185.87	6852.96	22971.6	35635	14914.7	39072.3	19766.3	42855.8	2.3389e-05	4.27972
Solyc06g011280.3.1	7	1	284.2	Elongation factor 1-gamma 1	EF1G1					13754.1	0	12433.2	18544.7	33716.8	6491.65	57964.7	29368.6	18538.2	116148	42516.5	76059.9	0.129557	4.00982
Solyc01g100540.3.1	1	1	17.93	HIT zinc finger,PAPA-1-like conserved region, putative	A0A061F305		0005634 : nucleus; 0005694 : chromosome; 0033202 : DNA helicase complex	0051276 : chromosome organization	547	379640	242088	44791.8	6441.04	5864.89	19977.8	173945	870201	925340	109224	610023	84377.4	0.0347473	3.96837
Solyc02g085060.2.1	1	1	23.46	Replication factor C subunit 3	A0A151TIB1	0003676 : nucleic acid binding		0006260 : DNA replication	699	46067.9	27224.7	4681.14	3479.24	1943.41	3954.02	19973.1	112189	94299.8	36400.1	48863.8	14760.7	0.0174612	3.73767
Solyc01g098780.3.1	1	1	44.06	Signal peptidase subunit	AT5G27430.1)					1481.78	1790.86	1651.31	215.234	1614.82	1559.85	5343.3	3621.74	6145.46	4323.1	6879.32	3784.75	0.00225527	3.62018
Solyc06g054520.1.1	1	1	31.53	LOW QUALITY:3-hydroxyisobutyryl-CoA hydrolase-like protein	A0A072V5U1					1424.37	1277.94	1434.61	1532.43	2988.56	2799.37	5079.9	9248.54	6298.1	6710.09	7437.4	6422.58	1.72562e-05	3.59568
Solyc01g087820.2.1	7	1	382.41	subtilisin-like protease 4B						8532.56	6058.71	7078.12	8586.4	7406.17	7716.35	29347.5	22341.4	34409.5	25859.3	28431	20481.9	1.03161e-07	3.5451
Solyc09g083440.3.1	1	1	31.15	PIN-I protein	Q4FE22	0030234 : enzyme regulator activity		0050896 : response to stimulus	107	0	0	0	0	3.23951	647.544	0	0	0.233108	1600.41	688.561	0	0.599197	3.51761
Solyc10g080050.2.1	1	1	22.45	MIZU-KUSSEI-like protein (Protein of unknown function, DUF617)	AT2G41660.1)					10579.2	5115.36	477.691	0	0	0	2151.06	21227.6	15881.7	741.547	16094.1	0	0.205996	3.46866
Solyc02g076720.3.1	1	1	27.87	Phosphoribosylformylglycinamidine synthase family protein	B9HT78					861.45	630.635	933.853	700.897	1323.58	963.479	1505.83	3885.62	1285.18	5828.92	2748.82	3202.98	0.00140312	3.40926
Solyc09g089620.1.1	1	1	23.21	AT hook motif DNA-binding family protein	A0A0K9PN07	0003676 : nucleic acid binding; 0003674 : molecular_function	0005634 : nucleus		266	3572.91	3045.16	845.321	974.307	1673.46	1169.91	932.291	3129.78	22379.4	3395.24	5799.52	2813.27	0.100845	3.40832
Solyc08g062630.3.1	1	1	29.66	aminopeptidase M1	AT4G33090.1)					3265.25	488.323	2000.24	1878.56	2565.51	644.946	4196.5	7241.53	3729.83	10268.8	3513.87	7449.76	0.00427121	3.35708
Solyc02g088460.3.1	1	1	35.01	Chorismate mutase	S4VFM2	0016853 : isomerase activity		0006520 : cellular amino acid metabolic process; 0006725 : cellular aromatic compound metabolic process; 0006082 : organic acid metabolic process	316	8512.99	3420.31	7136.04	4660.3	11613.1	8835.67	21709.4	22578.5	17111.9	30462.7	24450.2	28445.3	0.000108495	3.27667
Solyc06g068090.3.1	1	1	23.08	phospholipase PLDa1						989.086	430.46	1704.93	774.005	1179.36	370.517	2219.41	2691.12	1792.21	4124.76	1804.16	5142.34	0.00209099	3.26227
Solyc07g052020.2.1	1	1	24.2	SNF2 domain-containing protein / helicase domain-containing protein						10475.2	9822.53	3816.53	1272.71	2097.09	3406.83	6932.56	22705.8	21655.8	5161.85	22341	20386.8	0.0149118	3.21078
Solyc03g005760.1.1	5	1	171.52	chlorophyll a/b-binding protein						0.00167645	8.29634	0	0	21.6224	113.552	0	0	0	0	455.993	0	0.573212	3.17826
Solyc08g066580.3.1	1	1	21.47	nuclear pore complex Nup85-like protein	AT4G32910.1)					1537.33	43.2465	2069.21	1578.25	975.17	719.382	1217.87	2871.82	2354.15	3365.5	4000.07	7968.33	0.0471582	3.14589
Solyc09g083410.3.1	1	1	23.61	N-carbamyl-L-amino acid amidohydrolase	G7I3Z0	0016787 : hydrolase activity			469	3220.31	6728.1	2990.81	5318.46	4599.44	3913.68	6191.02	14118.7	11752.6	25329.5	10827.2	13994.4	0.000744369	3.07101
Solyc01g009020.3.1	1	1	20.99	Cysteine proteinase inhibitor	K4AT98					6191.93	6319.63	8453.89	10765.2	9894.99	11027.9	9739.94	25367.4	14628.3	39241.3	22532.6	46492.2	0.00363702	3.00078
Solyc01g095150.3.1	1	1	35.61	late embryogenesis-like protein						5154.48	5087.35	8137.01	5515.29	2838.1	6033.3	11691.1	19630.2	10593.5	29213	8971.49	15368.4	0.00109117	2.91366
Solyc03g063450.2.1	1	1	35.7	Proteasome subunit beta type						163393	69300.5	16358.3	562.497	760.643	4859.82	60271.3	298351	225035	5063.81	152847	410.442	0.365678	2.90704
Solyc02g081190.3.1	1	1	84.41	1-aminocyclopropane-1-carboxylate oxidase 4						8330.83	18468.9	97286.1	16208.3	55825.4	24205.1	178342	69937.9	98140.4	98819.9	57865.2	135231	0.00782953	2.89725
Solyc06g009020.2.1	15	1	748.23	Glutathione S-transferase	A5YWI8	0016740 : transferase activity			213	42964.9	20895.4	29593.8	21485.2	35775.4	35348.4	58871.1	78920.8	80168.9	123331	67491.2	128168	0.000138667	2.88585
Solyc09g064820.1.1	1	1	23.38	EID1-like F-box protein 2	A0A0B2NUB4					37584.6	30219.7	35013.9	27663.2	27876.1	33063.2	56527.8	102334	75584.2	111583	105977	99252.1	5.4151e-06	2.87983
Solyc03g020040.3.1	9	1	484.92	Pin-II type proteinase inhibitor 69	A0A097J9C9	0030234 : enzyme regulator activity			199	6779.72	8989.16	15261.6	15356.5	31708	28907.7	19792.3	86178.8	47520.1	29409.1	44806.2	74600.4	0.0100549	2.82523
Solyc01g067860.3.1	1	1	35.53	Peroxidase	K4AX34					0	2140.96	982.471	932.887	2240.12	7204.9	4633.34	3616.95	9930.66	2354.22	17589.4	0	0.682189	2.82377
Solyc11g020890.2.1	2	1	91.06	40S ribosomal S29-like protein	A0A0B0MKW3	0005198 : structural molecule activity; 0043167 : ion binding	0005840 : ribosome	0006412 : translation	56	0	0	113.003	103.117	0	0	0	0	211.267	0	380.957	0	0.857985	2.74026
Solyc03g122310.3.1	1	1	29.82	Aldehyde dehydrogenase	Q9FPK6	0016491 : oxidoreductase activity			509	2338.38	1524.26	1325.22	1977.41	6435.77	2327.33	6754.64	4183.53	2687.95	9150.27	6644.68	13484.2	0.010785	2.69364
Solyc09g082650.3.1	1	1	101.03	acireductone dioxygenase						11107.5	13109.6	34171.8	11874.6	18288.2	19625.3	40354.2	42606.2	30675.7	56898.4	40441.6	56481.7	0.000628671	2.47241
Solyc01g007880.3.1	1	1	25.72	1-phosphatidylinositol-4-phosphate 5-kinase, putative	B9S7B0	0016740 : transferase activity			760	373081	291848	41512.6	8929.82	8068.78	21177.7	183028	605453	583748	66291.9	323747	66627.7	0.0753975	2.45615
Solyc04g076330.2.1	1	1	22.15	Pentatricopeptide repeat-containing protein	A0A199VX93				579	1621.29	880.468	1961.92	970.985	944.033	1204.01	3165.64	3283.37	3008.89	3826.93	2566.55	2317.63	0.000137234	2.39611
Solyc03g034375.1.1	2	1	70.11	Lipid transfer protein	S4TID2			0006869 : lipid transport	96	27054.1	43234.7	75562.1	30243.8	27404.1	45403.1	85022.2	93509.5	89056.6	110619	114844	100846	0.000260769	2.38607
Solyc04g009010.2.1	1	1	15.11	Protein-S-isoprenylcysteine O-methyltransferase	K4BP57					252640	216929	214838	239183	246403	238327	374750	471060	417033	710961	492302	847804	0.000109004	2.35309
Solyc05g041140.3.1	9	1	668.49	Protease inhibitor/seed storage/lipid transfer family protein	B9HHI8	0016787 : hydrolase activity	0005737 : cytoplasm	0006793 : phosphorus metabolic process; 0005975 : carbohydrate metabolic process	387	0	0	7885.48	93.5741	0	0	4877.56	3208.37	8663.6	0	1406.26	0	0.200898	2.27543
Solyc11g072810.2.1	1	1	17.13	Nuclear factor related to kappa-B-binding protein	W9QSQ0		0005634 : nucleus; 0005694 : chromosome; 0033202 : DNA helicase complex		1378	4510.29	289.28	4173.92	1593.97	985.961	5469.64	11216	3952.83	12459.6	0	9145.75	1494.78	0.806092	2.24807
Solyc08g063090.2.1	1	1	13.43	Sphingolipid delta-8 desaturase	A4GK73	0016491 : oxidoreductase activity	0016020 : membrane	0006629 : lipid metabolic process	447	4315.11	6993.61	4732.55	3603.34	2805.25	5017.38	15148.9	9884.9	14607.5	4559.43	10942.5	5282.07	0.0134291	2.1999
Solyc04g011440.4.1	20	1	1357.45	ethylene-responsive heat shock protein cognate 70						4445.28	5994.18	3951.9	6491.09	8033.12	7297.36	12467.3	12888.9	20215.5	12534.1	6265.29	15218.4	0.00289479	2.19782
Solyc06g007250.3.1	1	1	20.95	Leucine-rich repeat containing protein, putative	B9SKU7				353	5224.28	2351.56	3700.92	1244.35	1880.54	405.353	10095.3	6583.07	5415.34	1003.89	3966.44	5123.55	0.110876	2.17381
Solyc08g078150.1.1	1	1	21.17	Pentatricopeptide repeat-containing family protein	B9HYB0					16380.5	14141.4	22546.8	15773	23524.6	22920	48654	40130.5	31322.5	33255.9	44973.6	52042.3	9.40504e-05	2.1718
Solyc06g063090.3.1	3	1	108	alanine aminotransferase 2	AT1G72330.1)					6185.38	6504.22	31866.3	12974.4	5331.89	6574.37	11041.2	53584.3	19619.8	9006.2	2480.57	55063.9	0.361395	2.17171
Solyc03g119780.3.1	1	1	15.81	Transcription initiation factor TFIID subunit 2	W9SEB8	0008233 : peptidase activity; 0003676 : nucleic acid binding; 0043167 : ion binding	0005667 : transcription factor complex; 0016591 : RNA polymerase II, holoenzyme		1482	5120.08	6540.46	6354.77	1854.9	7068.62	3135.51	13840.8	10589.4	14030.7	3170.79	13686.9	8821.9	0.0403036	2.13273
Solyc06g076020.3.1	25	1	1600.79	heat shock protein 70 kD						7366.02	3229.98	5926.75	11415.3	8973.17	12876.7	19352.4	16704.2	5545.63	20327.2	11088.8	31650.5	0.0521146	2.10229
Solyc01g103540.3.1	1	1	15.7	evolutionarily conserved C-terminal region 2						17577.6	13771.2	16632.6	26707.6	13495.8	13917.5	19441.8	27268.8	48357.3	42370	39296.9	36284	0.00187797	2.08632
Solyc12g006470.2.1	3	1	153.27	viroid RNA-binding protein						14510.4	12675.8	13112.6	15774.4	22177	9314.7	24792.4	18403.1	29384.6	31639.7	38263.2	39671.8	0.00125212	2.08023
Solyc10g084320.2.1	5	1	206.7	Subtilisin-like protease	O82777	0005515 : protein binding; 0008233 : peptidase activity	0005576 : extracellular region	0050896 : response to stimulus; 0006518 : peptide metabolic process; 0045229 : external encapsulating structure organization; 0050789 : regulation of biological process; 0051704 : multi-organism process; 0043170 : macromolecule metabolic process; 0006508 : proteolysis; 0005976 : polysaccharide metabolic process; 0017144 : drug metabolic process	761	2908.63	0	3354.02	2729.22	5072.7	6118.28	9072.47	808.314	6736.53	8954.84	7596.91	8362.2	0.257807	2.05775
Solyc01g088560.3.1	3	1	102.73	Rab family GTPase	D8RBQ4	0000166 : nucleotide binding; 0001882 : nucleoside binding; 0043167 : ion binding; 0016787 : hydrolase activity			209	5406.54	4567.04	3506.39	9044.61	11713.9	3362.36	6578.82	11969.5	6797.19	15858.4	17319.7	18529.8	0.0242676	2.04925
Solyc10g084610.3.1	2	1	40.54	60S ribosomal protein L23a	RL23A					0	4.72088	193.315	0	0	17.8649	0	271.064	0.639332	107.478	0.72249	57.6164	0.534208	2.02649
Solyc05g050800.3.1	2	1	85.73	phosphoglycerate mutase family protein						29960	28465	27243.5	21678.6	21640.9	21036.3	40934.2	73304.9	39363	52479.4	36762.9	60033.4	0.000353859	2.01886
Solyc03g083390.3.1	1	1	92.71	Nuclear migration nudC	A0A0B0N407				289	5430.43	5978.3	9393.23	7006.17	33499.4	40497.1	59436	8373.11	30917.5	5044.76	24655.9	74523.1	0.279972	1.99353
Solyc01g090170.3.1	3	1	125.03	ras-related protein Rab-1A						37123.1	14868.3	13693.8	19708.8	32772.7	14220.9	72863.2	25760.3	26664	57017.6	29672.2	51526.8	0.0225644	1.9904
Solyc07g055080.3.1	2	1	58.09	Proteasome subunit alpha type	K4CG47	0008144 : drug binding; 0019842 : vitamin binding; 0043167 : ion binding; 0048037 : cofactor binding			247	1797.55	2986.17	2863	2734.68	1948.3	3630.31	4423.46	6023.72	2546.83	9855.77	3213.14	4836.46	0.0241922	1.93605
Solyc10g006900.3.1	1	1	55.25	light dependent NADH:protochlorophyllide oxidoreductase 3 s2						628.123	0	376.869	311.273	428.116	0	617.462	418.216	773.042	574.364	380.052	610.108	0.1098	1.93378
Solyc01g021670.3.1	1	1	31.46	transmembrane protein, putative (Protein of unknown function, DUF538)						20209	15911.1	11566.6	14972.1	22016.9	6522.15	28644.4	31382.8	30620.5	55641.7	17176.5	12401.9	0.0516764	1.92842
Solyc04g026030.3.1	1	1	31.99	Spermidine synthase	SPDE					6200.37	4708.35	4237.54	5188.44	5331.25	1344.53	10966.1	4184.75	7978.42	6432.62	9744.15	12720.4	0.0338463	1.92616
Solyc04g005700.3.1	2	1	75.84	Sn-1 protein	Q42393			0050896 : response to stimulus	147	5856.39	6117.12	3959.39	1189.03	9383.88	6303.53	9296.87	30898.8	4350.18	4186.84	5658.41	8510.15	0.231827	1.91717
Solyc10g086410.3.1	27	1	1793.12	LEHSC270 hsc-2heat shock protein cognate 70						6434.78	4100.37	5842.39	9379.81	11330.3	11711.6	9102.12	12642.7	7952.14	20107.4	18081.8	22291	0.0320547	1.84792
Solyc03g123630.3.1	1	1	32.16	pectin methylesterase						1768.49	1122.37	1067.27	1638.01	0	2436.12	2335.86	3120.99	4100.44	1298.59	3290.52	695.791	0.254304	1.84782
Solyc06g061180.1.1	1	1	23.27	Abscisic acid receptor PYR1	PYR1					1512.69	4823.03	3570.31	172.846	2310.06	2965.56	3778.94	5831.68	2785.4	4914.56	3380.57	7471.8	0.104667	1.83418
Solyc00g098560.3.1	1	1	22.27	GDSL esterase/lipase	A0A199UQJ3	0016787 : hydrolase activity			355	8873.17	3454.51	3705.95	9464.84	7051.21	4229.67	21484.9	12123.4	12631	5791.38	9401.09	4993.2	0.0826069	1.80604
Solyc02g005600.1.1	1	1	16.08	LOW QUALITY:Ubiquitin carboxyl-terminal hydrolase-like protein						3128.54	4086.57	4240.29	1368.22	5073.51	6861.73	11075.4	3168.11	9797.57	7091	10668.9	2786.86	0.133088	1.80089
Solyc07g042580.3.1	1	1	23.93	Microtubule-associated protein TORTIFOLIA1, putative	B9SP95	0005515 : protein binding	0005856 : cytoskeleton		840	6170.86	4647.48	5224.3	5627.37	4951.65	6498.13	7133.69	6778.38	6214.22	15378.9	7550.27	16397.5	0.0208456	1.79509
Solyc10g074440.2.1	7	1	582.73	Chitinase	B9VRK7	0008144 : drug binding; 0016787 : hydrolase activity		0005975 : carbohydrate metabolic process; 0043170 : macromolecule metabolic process; 0006807 : nitrogen compound metabolic process; 0009057 : macromolecule catabolic process; 0017144 : drug metabolic process	322	212.733	4876.59	5765.58	5508.31	10309.9	13915.1	5088.42	23171.5	11982.3	1546.87	7514.56	22691.6	0.350889	1.77379
Solyc04g008075.1.1	1	1	34.02	Kunitz trypsin inhibitor	B8Y888	0030234 : enzyme regulator activity			209	1755.68	1651.83	2129.76	695.785	2539.65	1967.73	2490.68	0	9075.59	3911.45	1911.37	1495.22	0.577298	1.75824
Solyc02g069100.3.1	1	1	76.14	Cathepsin B-like cysteine protease	B7FJ05	0008233 : peptidase activity	0005576 : extracellular region; 0005773 : vacuole	0006508 : proteolysis; 0009057 : macromolecule catabolic process; 0065009 : regulation of molecular function	359	4019.65	2794.14	3209.81	4001.33	3435.43	4400.54	7845.41	7272.08	4914.02	7914.04	5259.22	4691.63	0.00128544	1.73352
Solyc01g067040.2.1	1	1	15.1	PWWP domain-containing family protein						1366.44	910.879	2037.08	229.485	2905.62	1191.09	3253.61	2649.54	1871.38	1849.76	2744.69	2555.1	0.0632488	1.72721
Solyc12g057040.2.1	1	1	25.61	cryptochrome 1b						3780.91	7618.62	9417.1	4392.35	8374.75	12465.8	18542	24608.9	7456.35	8524.86	9284.33	10946.1	0.0787698	1.72342
Solyc01g110385.1.1	1	1	44.27	NADH dehydrogenase 1 beta subcomplex subunit 9	A0A0K9P2C4		0005739 : mitochondrion; 0030964 : NADH dehydrogenase complex	0006119 : oxidative phosphorylation; 0022900 : electron transport chain; 0045333 : cellular respiration	117	1148.48	3938.45	3685.65	4295.07	3534.99	5377.6	4374.68	7752.59	3431.55	8177.87	8127.9	5947.9	0.052509	1.72029
Solyc08g061060.2.1	1	1	21.44	Barwin-like endoglucanase	A0A103XZL4				137	1347.02	391.382	1677.92	117.114	294.653	0	924.562	740.09	2336.38	649.749	1612.69	320.744	0.193798	1.71997
Solyc01g095790.3.1	1	1	23.08	Splicing factor 3a, subunit 3						6409.49	4148.94	4763.51	9257.71	6356.01	4932.78	9863.4	7950.27	10666.4	12705.1	8973.08	11253.9	0.00200931	1.71215
Solyc02g050205.1.1	1	1	50.87	Prolyl oligopeptidase family protein					262	4068.4	3286.63	4106.44	2279.94	3690.9	2838.73	6522.54	8162.45	4278.67	5467.44	4664.19	5429.08	0.00266588	1.70314
Solyc04g072630.3.1	1	1	30.3	F-box and Leucine Rich Repeat domains containing protein, putative isoform 1	A0A061FNK3				1909	15193	9752.1	9459.73	11542.4	1382.54	4371.64	14671.1	11525.2	27720.2	11015.6	15657.5	7156.41	0.123793	1.69717
Solyc01g099830.3.1	1	1	81.5	60S ribosomal protein L22-2	W9QTY3	0005198 : structural molecule activity	0005840 : ribosome	0006412 : translation	124	28529	25226.7	24524.4	35416.3	32850.4	27785.3	49996	62603.6	39163.3	41297.7	55304.9	47449.8	0.000217215	1.69685
Solyc05g044510.2.1	1	1	22.2	RNA helicase DEAH-box17						9391.02	9806.7	5079.8	6800.32	10231.7	9113.55	15281.3	19109.7	14826.2	13217.5	15764.7	6895.71	0.0193039	1.68762
Solyc03g006220.3.1	1	1	65.64	Trichome birefringence-like protein	G7IKB9					9089.72	7640.68	7190.4	8063.21	11736	7292.65	7284.64	7363.73	12657	12973.6	17940.2	27521	0.0877899	1.68077
Solyc05g054480.3.1	17	1	1075.86	Actin	ACT1					16864.1	23344.7	28100.7	10352	27710.1	19251.1	49670.7	37426	20067.3	30390.8	35281.3	38192.8	0.021599	1.67986
Solyc04g049850.3.1	1	1	23.65	Sporulation protein RMD1	A0A0B2PBW6				401	10462.3	11145.7	3412.77	14436.8	9522.54	18790.1	14611.3	13616.4	34392.2	10023	20492.7	19668.2	0.0922667	1.6645
Solyc01g068290.3.1	1	1	28.04	tRNA uridine 5-carboxymethylaminomethyl modification enzyme MnmG	A0A1D1ZGW0	0000166 : nucleotide binding; 0043167 : ion binding; 0048037 : cofactor binding		0006396 : RNA processing; 0043412 : macromolecule modification	746	42364.9	40668.7	36499.7	45113.1	39184.1	26951.2	48869.3	52618.8	71010.2	68467.3	71707.2	71194.5	0.00056575	1.66333
Solyc10g081180.2.1	1	1	60.22	RNA-binding protein						7989.52	9944.53	12314.8	8767.5	11335	11330.5	13067.3	14914.1	14207.5	18211.9	15203	25821.7	0.00271299	1.64433
Solyc12g043120.2.1	11	1	470.47	Heat shock 70 kDa protein, putative	B9SQC9	0016491 : oxidoreductase activity; 0000166 : nucleotide binding; 0008144 : drug binding; 0043167 : ion binding	0005737 : cytoplasm; 0005634 : nucleus		849	87472.3	59933	70503.3	83503.7	93702.8	94339.7	105848	130481	74229.1	115918	159818	217731	0.0217284	1.6427
Solyc09g013160.3.1	1	1	20.92	Transducin/WD40 repeat-like superfamily protein	AT3G09080.3)					38934	31476.5	29549.5	34559.7	28581.4	64805.8	44246.8	41702	111923	35772.7	67392.8	70760.2	0.0599378	1.63136
Solyc03g095180.3.1	2	1	65.09	Superoxide dismutase	Q7YK44	0043167 : ion binding; 0016209 : antioxidant activity; 0016491 : oxidoreductase activity	0009536 : plastid; 0043232 : intracellular non-membrane-bounded organelle		249	711.429	879.11	1540.48	837.875	737.332	1123.9	2192.32	464.811	1620.08	2008.72	1047.37	2161.64	0.17376	1.6286
Solyc08g081010.3.1	1	1	29.93	gamma-glutamylcysteine synthetase 1						3304.15	6814.29	5783.22	4435.46	6528.49	5560.22	10771.9	7294.01	7740.08	3762.54	11309	11912.6	0.0578197	1.62803
Solyc11g005330.2.1	17	1	1072.73	Actin	ACT					14957.5	14535.8	27287.3	11209.7	34262.8	15185.6	42379.9	35939.7	17795.5	27190.1	28528.7	35448	0.0385456	1.59472
Solyc01g090440.2.1	2	1	42.56	LOW QUALITY:Hydroxyproline-rich glycoprotein family protein, putative						64176.6	51648	32890.3	47726.7	58768.7	73450.8	76058.4	57785.4	118504	65994.8	65289.8	137383	0.0396051	1.58527
Solyc09g097960.3.1	1	1	46.67	NAD(P)-linked oxidoreductase superfamily protein	AT1G60710.1)	0000166 : nucleotide binding; 0043167 : ion binding; 0048037 : cofactor binding; 0016853 : isomerase activity; 0016491 : oxidoreductase activity		0006725 : cellular aromatic compound metabolic process; 0006766 : vitamin metabolic process; 0006807 : nitrogen compound metabolic process; 0017144 : drug metabolic process; 0046483 : heterocycle metabolic process; 0051186 : cofactor metabolic process	546	2789.55	3893.51	3316.15	3354.98	5346.21	1687.23	893.437	7186.56	2077.25	8041.33	647.837	12986.9	0.954159	1.5614
Solyc02g079600.3.1	1	1	22.73	Receptor-like protein kinase	A0A061EYK6	0000166 : nucleotide binding; 0008144 : drug binding; 0043167 : ion binding; 0001871 : pattern binding; 0030246 : carbohydrate binding; 0016740 : transferase activity	0016020 : membrane		599	12467	9093.19	8964.12	8929.85	7728.37	9610.49	12832.9	12434.6	10085.2	27034	9801.77	16177.6	0.0423561	1.55593
Solyc03g112740.2.1	1	1	21.38	Homeobox protein knotted-1, putative						22538.7	25613.6	25139.4	27904.8	18777.9	20360.4	28126.2	36428.5	38748.9	39616.9	36657.6	37586.8	0.000256159	1.54748
Solyc02g068730.3.1	1	1	22.9	Chaperonin 60 alpha subunit	Q9ZTV1	0000166 : nucleotide binding; 0008144 : drug binding; 0043167 : ion binding		0006457 : protein folding	581	2202.38	2013.04	2691.72	1937.79	3339.26	3271.01	9938.09	2940.63	1677.24	2281.48	2460.62	4308.16	0.37075	1.5274
Solyc03g115020.3.1	1	1	16.61	wiskott-aldrich syndrome family protein, putative (DUF1118)	AT5G08050.1)					5493.93	6606.74	6310.57	6296.78	16165.2	9727.08	13127.2	11208.1	10607.7	10733.9	15767.9	15789.6	0.0235698	1.52636
Solyc03g097270.3.1	1	1	40.55	cystatin 9						6469.38	8611.49	8796.07	8541.22	6181.54	10048.2	9575.77	12987.8	7570.23	19283.6	11094.4	12856	0.0295246	1.50814
Solyc02g078920.3.1	1	1	25.72	Nuclease S1	A0A0B0P7M2	0016787 : hydrolase activity; 0003676 : nucleic acid binding		0006259 : DNA metabolic process; 0009057 : macromolecule catabolic process	302	2077.35	1094.55	1799.7	1709.85	1076.13	1570.3	2539.3	2582.97	2629.47	1296.74	2558.18	2406.49	0.0270503	1.50229
Solyc10g084210.2.1	1	1	43.78	Syntaxin, putative	B9S0N2	0005515 : protein binding	0044464 : cell part; 0016020 : membrane; 0005737 : cytoplasm; 0032991 : protein-containing complex	0015031 : protein transport; 0051641 : cellular localization; 0016192 : vesicle-mediated transport; 0022406 : membrane docking; 0051640 : organelle localization; 0016050 : vesicle organization; 0048284 : organelle fusion; 0061024 : membrane organization	266	4340.59	3715.38	2836.41	3880.51	4044.39	3787.56	4973.4	6881.92	4800.19	6578.48	7533.8	3184.51	0.0253014	1.50199
Solyc03g123410.1.1	1	1	29.32	Germin-like protein	Q0PWM4	0043167 : ion binding; 0045735 : nutrient reservoir activity	0005576 : extracellular region; 0005618 : cell wall		203	151.773	617.15	270.416	151.972	0	540.72	284.635	288.134	660.743	291.952	825.013	247.656	0.254633	1.50005
Solyc08g081320.3.1	1	1	18.3	Beta-adaptin-like protein	K4CPC9					7200.2	5156.59	3876.08	9350.5	5609.28	6099.41	7990.34	6911.2	5641.31	14492.9	10559.4	9821.3	0.061181	1.48601
Solyc04g074230.3.1	4	1	174.96	SIG74 14-3-3 family protein						6248.22	3678.49	7221.96	2354.39	7641.72	3776.44	9693.91	8086.66	5333.72	8649.42	5251.32	8880.52	0.0674701	1.48427
Solyc12g014180.2.1	7	1	344.45	Malate dehydrogenase	K4DCV3					8831.11	9853.4	4570.72	5553.38	6124.61	8463.12	7462.66	9662.66	17773.5	7666.66	16525.4	5045.75	0.193617	1.47793
Solyc01g057770.3.1	1	1	24.79	Boron transporter	B6V758	0005215 : transporter activity	0016020 : membrane		721	9927.97	8975.22	6232.27	8450.48	7560.92	9347.85	9709.99	8712.02	25987.6	8189.54	7707.47	14037.9	0.174778	1.47232
Solyc04g077040.3.1	1	1	22.43	Xylulose kinase, putative	A0A061FE36	0016740 : transferase activity	0005737 : cytoplasm	0005975 : carbohydrate metabolic process; 0006793 : phosphorus metabolic process	557	2796.17	1467.19	1789.12	1853.03	2485.55	2388.08	3094.82	3040.16	2221.61	2476.14	4056.5	3845.45	0.0197452	1.46604
Solyc11g010200.2.1	11	1	590.19	14-3-3 family protein AF079104		0005515 : protein binding			262	3935.82	2352.08	7634.16	15.8274	4692.68	3126.89	6548.16	7223.38	5580.52	5636.18	1812.98	5092.53	0.269172	1.46588
Solyc12g007160.2.1	2	1	37.31	ABIL1-like protein	B7FL53				253	33121.7	35987.4	36163.6	28852.7	29668.3	27911.4	42412.9	46599.1	49898.1	49218.1	43592.7	48164.3	3.29493e-05	1.45998
Solyc03g097680.3.1	4	1	153.45	Pyruvate dehydrogenase E1 component subunit beta						2266.47	2288.28	1731.61	1766.54	2807.32	1929.99	2786.74	3511.4	1991.25	3449.92	3104.88	3778.01	0.012448	1.45597
Solyc04g053120.3.1	1	1	44.63	4-alpha-glucanotransferase	K4BSG9					1622.47	630.202	9068.35	2814.94	36367.1	714.915	24079.7	5181.65	5788.16	26576.1	7835.65	5064.67	0.132123	1.45507
Solyc00g036962.1.1	1	1	15.21	kinase with adenine nucleotide alpha hydrolases-like domain-containing protein --						65101.8	55039.5	42858.9	65101.9	67760.8	72327.7	73774.7	64604.6	63010.6	101919	121141	107455	0.0309333	1.44465
Solyc04g071340.4.1	1	1	25.09	fructose-1%2C6-bisphosphatase%2C cytosolic						5042.01	6531.49	4321.32	8680.23	3631.11	3386.39	6454.99	4918.92	4745.38	12049.7	6448.62	10733.9	0.136199	1.43551
Solyc01g006010.3.1	1	1	15.87	RNA-binding KH domain protein	G7JA56	0003676 : nucleic acid binding	0005634 : nucleus		804	67212.6	51281.9	37975.2	24686.7	16361.6	40476.8	65921.7	55337.4	87870.5	42815.9	32467.9	57177.3	0.130945	1.43529
Solyc05g052140.3.1	1	1	28.12	ATP synthase epsilon chain	A0A0K9P5X2	0005215 : transporter activity; 0016787 : hydrolase activity	0005739 : mitochondrion; 0016469 : proton-transporting two-sector ATPase complex	0006811 : ion transport; 0009117 : nucleotide metabolic process; 0017144 : drug metabolic process	207	11917.3	11953.5	14393.3	12294.8	11023.4	17022.2	21173.4	13060.8	12743.6	20142.5	28368.7	16350.9	0.0460113	1.42282
Solyc06g065710.3.1	1	1	13.94	Sister chromatid cohesion protein PDS5 like B-B	A0A0B2R5L9					43913.7	33404.2	7951.31	2797.31	3343.84	3631.72	6721.27	38628.6	59135.1	646.431	28548.5	1460.22	0.993818	1.4219
Solyc01g107700.3.1	1	1	22.93	Kynurenine formamidase	A0A1D1Y8U0	0016787 : hydrolase activity		0006520 : cellular amino acid metabolic process; 0006725 : cellular aromatic compound metabolic process; 0009308 : amine metabolic process; 0042180 : cellular ketone metabolic process; 0046483 : heterocycle metabolic process	277	9231.91	12931.4	9542.5	6017.78	7667.25	7929.18	9567.89	10877.8	12077.5	18215.8	11516.7	13547.5	0.0271745	1.42166
Solyc12g042920.2.1	1	1	61.08	Cytochrome c1, heme protein	G7KN99	0009055 : electron transfer activity; 0046906 : tetrapyrrole binding; 0048037 : cofactor binding; 0043167 : ion binding	0005739 : mitochondrion; 0045275 : respiratory chain complex III	0006119 : oxidative phosphorylation; 0006811 : ion transport; 0051641 : cellular localization; 0022900 : electron transport chain; 0045333 : cellular respiration	307	527631	480135	392899	411212	416646	560914	570837	716364	586222	642108	653731	793124	0.00110542	1.4205
Solyc01g094960.3.1	1	1	28.54	mitogen-activated protein kinase 5						0	0	0	0	2624.63	0.0130959	26.4094	0	498.846	512.979	169.518	2480.47	0.0640271	1.40523
Solyc12g056110.2.1	7	1	218.64	V-type proton ATPase subunit E	VATE					5364.82	3133.11	7187.42	4523.96	3301.3	9730.42	4400.21	7479.42	4267.98	11689.2	9502.37	9256.12	0.189888	1.40174
Solyc01g107510.3.1	1	1	19.77	DNA repair protein REV1	K4B2W7					11596	10201	11370.4	9336.16	11078.8	12396.2	14501.7	16558.2	12435.6	15325.3	17865.2	14100.9	0.000743817	1.376
Solyc11g012410.2.1	1	1	47.16	myo-inositol monophosphatase 3						3403.95	3177.89	2327.51	2647.18	4571.57	4444.21	3859.92	4564.92	6033.65	4092.56	6112.8	3625.35	0.0465328	1.37511
Solyc11g006390.2.1	1	1	16.83	Nuclear pore complex protein Nup136b	W6JLY3				1304	49252.4	40948.3	46577.8	32582.7	35635.3	47746.9	56735.4	57952.9	47581.3	64503.9	49614.6	70371.6	0.00622746	1.37198
Solyc05g006490.3.1	1	1	20.56	TPX2 (Targeting protein for Xklp2) family protein, putative						9142.68	10298.5	7675.19	12958.5	10853.6	12120	11178.6	12556.4	11777.9	19654	11358.2	19828.6	0.0538884	1.36964
Solyc08g062820.3.1	1	1	21.42	Cytokinin riboside 5'-monophosphate phosphoribohydrolase	K4CL66					4356.04	2422.93	2967.03	3424.82	2761.4	2817.28	4677.5	3817.54	2261.67	6069.54	2415.45	6389.81	0.237931	1.36705
Solyc10g078230.2.1	1	1	24.91	Cytochrome P450	A0A103VZI8	0046906 : tetrapyrrole binding; 0048037 : cofactor binding; 0043167 : ion binding; 0004497 : monooxygenase activity; 0016491 : oxidoreductase activity			508	34840.3	33759.3	28273.7	30754.9	35386.6	44351.7	41207.2	35254.8	47032.5	40821.1	41039.2	66430.8	0.0382732	1.31065
Solyc09g097930.3.1	1	1	19.53	dCTP pyrophosphatase 1	A0A0B0PZH5	0016787 : hydrolase activity; 0043167 : ion binding	0005737 : cytoplasm	0009117 : nucleotide metabolic process; 0006259 : DNA metabolic process; 0007154 : cell communication; 0050896 : response to stimulus	135	100342	111133	98516	137658	155313	153666	131099	136760	139355	145299	190057	239885	0.0785781	1.29846
Solyc05g052490.3.1	1	1	16.63	GDA1/CD39 nucleoside phosphatase family protein	AT4G19180.3)					81049.1	118774	76176.7	88610.2	85214.9	144950	116771	72076.4	243200	75473.7	79602.6	184856	0.474449	1.29793
Solyc03g032000.3.1	3	1	136.18	Thioredoxin reductase	K4BFH1					10599.8	16684.9	12523.5	10670.8	12354.3	17712.9	14843.8	11232.9	24678	13285.1	17103.2	23319.3	0.155204	1.29692
Solyc01g104170.3.1	1	1	41.66	Ankyrin repeat domain containing protein 2	A0A0A7EAV4				350	1076.66	3167.09	4521.72	1938.08	3982.35	2065.52	4621.43	4131.98	2025.77	3656.51	2291.74	4728.19	0.276263	1.28082
Solyc01g080310.3.1	1	1	19.01	Pentatricopeptide repeat-containing protein family	A0A151TET9				582	3639.63	2253.6	1870.86	3282	839.662	1397.31	2096.77	3488.94	2010.8	4190.06	2270.4	2666.38	0.255235	1.259
Solyc07g055060.3.1	2	1	50.88	Phosphoenolpyruvate carboxylase	CAPP					7697.33	1198.23	3038.54	1773.81	6998.1	984.329	5722.94	3148.48	3098.37	4599.17	2867.18	7826.82	0.261217	1.25692
Solyc10g009310.3.1	1	1	22.31	Cytochrome P450	F4YF83	0046906 : tetrapyrrole binding; 0048037 : cofactor binding; 0043167 : ion binding; 0004497 : monooxygenase activity; 0016491 : oxidoreductase activity	0016020 : membrane		535	74687.8	123387	71775.7	88301.8	95918.2	128892	110112	77516	194990	93086	86536.5	167533	0.326145	1.25183
Solyc07g007380.3.1	1	1	18.88	OS-9	A0A061GN28		0005783 : endoplasmic reticulum	0006508 : proteolysis; 0009057 : macromolecule catabolic process; 0015031 : protein transport; 0050896 : response to stimulus; 0051641 : cellular localization	290	18645.1	12758.1	12099.9	12076.5	14880.7	16714.4	20775.7	17001.7	16223.4	18223.1	17699.5	19174.8	0.0173218	1.25149
Solyc08g042000.3.1	1	1	24.75	Sucrose-phosphate synthase	SPSA					4946.99	5346.82	6841.84	5544.49	4886.38	7537.61	5861.57	7999.24	5360.78	8142.47	10033	6467.06	0.10741	1.24954
Solyc06g063370.3.1	1	1	44.48	Type I (26 kD) CP29 polypeptide						6696.4	8888.02	11222.1	13833.2	14124.9	12993.4	14906.1	9348.38	12168.9	12966.4	16631.6	18460.8	0.17107	1.24682
Solyc04g076890.3.1	1	1	56.57	Ubiquitin-fold modifier-conjugating enzyme 1	M1A7G9				174	6366.54	4774.11	4744.06	7172.75	4444.44	6411.01	7493.62	4691.28	12558.5	5679.93	4737.86	6775.18	0.351637	1.23659
Solyc07g006610.3.1	1	1	32.89	Tyrosine kinase family protein	G7JD53					13660.3	20644.7	14852.3	11031.6	13152.7	18201.7	20880.8	13822.1	33296.8	9435.66	17696.2	17964	0.432504	1.23543
Solyc05g054120.1.1	1	1	47.47	Cysteine proteinase inhibitor	K4C291					4729.82	6595.86	5575.88	5784.96	5306.7	7461.99	8153.88	7015.39	3498.79	8543.7	8658.03	7724.35	0.286125	1.22955
Solyc03g083520.3.1	1	1	57.65	Calmodulin family protein	B9GVS4	0043167 : ion binding			147	19229.4	19271.9	25487.7	13652.2	17088.4	22481.6	24887.8	27929.5	15583	20945.1	26020.2	28152.5	0.146687	1.22444
Solyc02g087750.3.1	1	1	34.95	Ubiquitin-conjugating enzyme	Q5GMM2	0000166 : nucleotide binding; 0008144 : drug binding; 0043167 : ion binding; 0016740 : transferase activity			152	11781.7	9096.16	10654.9	9888.23	7730.16	10859.8	11756.7	19334.7	13772.5	8237.15	9955.79	10093.6	0.248975	1.21895
Solyc12g098410.2.1	1	1	27.54	Glucan endo-1,3-beta-glucosidase 1						904.059	1604.69	1837.38	877.069	859.119	1163.08	338.257	608.251	632.79	3442.01	1167.25	2624.53	0.826383	1.21637
Solyc01g103220.3.1	1	1	38.9	Cytochrome c	CYC					14843.2	9658.45	13129.3	15418	14448.6	14809.4	11268	17236.2	15343.1	17663.2	14932.9	22548.7	0.167888	1.20272
Solyc01g103380.3.1	1	1	36.55	Ras-related protein, expressed	D8L9F8	0000166 : nucleotide binding; 0001882 : nucleoside binding; 0043167 : ion binding; 0016787 : hydrolase activity	0016020 : membrane; 0005773 : vacuole	0050896 : response to stimulus; 0016192 : vesicle-mediated transport; 0050789 : regulation of biological process	221	7066.89	4511.37	6286.6	4702.72	5694.13	4832.05	7831.24	6154.71	6018.42	5463.05	7733.63	6455.29	0.0763486	1.1983
Solyc02g050207.1.1	1	1	41.84	Prolyl oligopeptidase family protein		0016740 : transferase activity	0005794 : Golgi apparatus		360	1581.13	1522.94	2025.79	1267.16	5483.29	2108.71	1704.52	1969.79	3681.18	0	1146.69	8190.95	0.437994	1.1933
Solyc08g078510.3.1	1	1	45.46	GRAM domain protein/ABA-responsive-like protein	G7KW78				288	9671.32	10877.9	12409.8	17422.4	16462.9	27823.9	5413.37	20075.3	18250.3	35518.2	25656.7	7850.28	0.880622	1.19115
Solyc05g056490.3.1	1	1	30.41	3(2),5-bisphosphate nucleotidase HAL2	A0A103XK20	0016787 : hydrolase activity		0006793 : phosphorus metabolic process; 0044255 : cellular lipid metabolic process; 0006790 : sulfur compound metabolic process	374	14052.7	8290.71	8548.16	6776.58	8447.54	9539.09	9383.33	10016.8	8291.91	10626.4	13720.7	14172.3	0.200319	1.18968
Solyc09g090320.2.1	1	1	18.84	Kinesin, motor domain-containing protein	A0A103XI34	0000166 : nucleotide binding; 0008144 : drug binding; 0043167 : ion binding; 0005515 : protein binding; 0003774 : motor activity		0006928 : movement of cell or subcellular component	893	4098.45	3741.58	4777.74	3868.1	1908.31	3325.72	5246.07	5195.58	5090.52	3309.94	4193.57	2600.12	0.353673	1.18029
Solyc11g011380.2.1	6	1	296.09	glutamine synthetase						30453.8	17676.6	30642.7	27935.8	23280.2	29619.7	30695.8	24217.7	14328.1	42990.7	45368.8	29307.8	0.587725	1.17104
Solyc09g082730.4.1	2	1	117.17	Aldo_keto reductase family protein IPR001395 Aldo_keto reductase		0016491 : oxidoreductase activity	0005737 : cytoplasm		309	5162.73	6229.26	8601.63	9181.34	9517.72	8963.73	6767.07	5230.49	7071.87	18047.3	10578.5	7965.48	0.656114	1.16796
Solyc07g043420.3.1	1	1	20.6	2-oxoglutarate-dependent dioxygenase 2						1247.82	7779.79	3626.81	6750.03	6539.6	7662.96	6126.73	1539.38	3893.86	2044.94	14581.7	10794.8	0.997932	1.15992
Solyc03g112075.1.1	2	1	64.74	D-3-phosphoglycerate dehydrogenase	K4BK61					16949.3	14361.6	10745.6	13822	19341.6	11773.9	14798.9	20268.4	11236.9	17162.6	14774.4	21388.6	0.337174	1.14525
Solyc11g027870.2.1	1	1	54.97	Mitochondrial inner membrane organizing system protein 1	A0A1D1ZLH1		0005739 : mitochondrion; 0016020 : membrane; 0032991 : protein-containing complex		118	9786.66	14537.8	14952.4	9274.33	11571.5	11221.6	10099.9	15160.2	13711.9	14014.8	19201.5	9342.33	0.394853	1.14278
Solyc04g015585.1.1	1	1	52.44	Ozone-responsive stress related protein	I0J1A6				79	24721	24856.2	31948.1	21650.6	34463.6	26180.6	24014.2	42580.9	26335.3	26433.4	30274.4	36914.7	0.316572	1.13877
Solyc04g078930.3.1	1	1	20.03	Alpha-amylase	K4BUX7					13932.5	5951.03	12487.1	7818.19	14248.8	11149.4	18521.2	10151.4	8463.39	7804.49	10410.9	19246.2	0.61873	1.13738
Solyc06g008940.3.1	2	1	40.7	Elongation factor Tu	K4C3S4					939.964	2069.98	2775.11	729.682	2040.33	1523.06	2192.8	2665.69	1083.82	1081.31	1616.01	2821.23	0.580209	1.1372
Solyc01g008370.3.1	1	1	39.77	putative 26S proteasome subunit						3851.4	1917.58	2171.2	3088.42	2350.4	2152.32	2315.81	3917.16	5958.5	1492.81	1611.63	2239.77	0.919833	1.12905
Solyc10g076350.2.1	1	1	76.41	Macrophage migration inhibitory factor	A0A103YLB8				274	60472.8	62926.8	82348.6	123324	71215.6	71355.3	113599	101371	94193	70607.6	50239.8	97338.3	0.522713	1.11811
Solyc12g013810.2.1	1	1	56.24	Thioredoxin	A0A103YK44	0016491 : oxidoreductase activity	0005575 : cellular_component	0050789 : regulation of biological process; 0065008 : regulation of biological quality; 0006662 : glycerol ether metabolic process	185	6638.01	5856.38	5844.57	5499.51	5339.56	6965.2	8266.13	6473.83	5487.72	5099.08	5617.33	9442.78	0.434135	1.11741
Solyc03g083990.1.1	1	1	19.27	Bifunctional inhibitor/lipid-transfer protein/seed storage 2S albumin superfamily protein	AT2G45180.1)					1023.15	2731.37	1867.31	4066.9	2756.26	10486.4	1477.85	6353.9	2925.28	4036.76	1088.37	9679.16	0.823158	1.11468
Solyc02g069025.1.1	1	1	28.07	Phloem protein 2-like protein	A0A103Y5W1				236	1647.08	1206.87	1179.43	710.902	1373.91	2330.73	2088.51	1165.7	1969.41	518.668	1602.41	1981.8	0.814804	1.10387
Solyc07g063590.3.1	1	1	16.82	Myosin VIII-B	B0CN64	0005515 : protein binding; 0000166 : nucleotide binding; 0008144 : drug binding; 0043167 : ion binding; 0003774 : motor activity	0005856 : cytoskeleton; 0032991 : protein-containing complex		1156	1682.75	763.952	4940.81	0	0	0	687.172	2333.27	3960.43	0	1173.25	0	0.620581	1.10377
Solyc11g066390.2.1	1	1	43.47	superoxide dismutase 3						12719.4	9244.89	7613.42	10966	5023.86	7062.3	7218.79	9420.05	10775.8	10482.2	9716.49	10295.9	0.396259	1.10031
Solyc05g012490.1.1	1	1	16.51	LOW QUALITY:Zinc finger family protein	B9HID5	0003676 : nucleic acid binding			509	32101.5	32508.3	22016.6	26018.7	23662.9	40460.8	31668.2	23832.6	43929.8	26434.6	32618.7	35941	0.467608	1.09988
Solyc01g013995.1.1	1	1	18.13	B3 domain-containing protein family	A0A151S4J0	0003676 : nucleic acid binding	0005634 : nucleus		243	34367.6	29066.9	15981.7	18858.8	26575.2	31024.3	34352.6	24485.1	27779.6	25774.5	26446.1	31981.6	0.393325	1.09588
Solyc02g070790.3.1	1	1	34.96	3-oxoacyl-[acyl-carrier-protein] synthase	A0A0V0IG10	0016740 : transferase activity		0006082 : organic acid metabolic process; 0044255 : cellular lipid metabolic process	449	1004.26	2537.49	2738.7	3106.54	4879.93	3732.54	6608.94	3592.99	1763.29	4562.47	2441.83	738.848	0.954367	1.09494
Solyc06g083300.3.1	3	1	100.08	Nuclear transport factor 2 family protein with RNA binding domain, putative isoform 2	A0A061DMC0	0003676 : nucleic acid binding			420	12681.8	29865	14038	23351.4	13698.1	24159.6	20181.6	21694.2	25172.8	28621.9	17389.3	15114.7	0.523258	1.08812
Solyc03g097800.3.1	1	1	46.22	V-type proton ATPase subunit C	VATC					19977.6	55933.4	43787.5	72942.6	106149	61002	63436.7	46276.7	80451.7	88505.6	53723.4	57800.5	0.509378	1.0845
Solyc10g047000.2.1	1	1	34.96	Transducin/WD40 repeat-like superfamily protein	AT1G80670.1)					2719.04	1820.48	1641.55	2342.16	1946.8	2868.17	2349.79	1989.49	1676.33	3453.11	2290.67	2601.39	0.620627	1.07667
Solyc02g068150.3.1	1	1	44.53	Nuclear transport factor 2	NTF2					9833.91	7105.01	7153.4	5891.45	6071.59	6881.09	10401	12469.6	2140.41	4196.56	8162.5	8618.73	0.814432	1.07109
Solyc03g044190.3.1	1	1	20.49	FAD-dependent oxidoreductase family protein	AT5G67290.1)					1335.88	1775.35	1804.49	1114.93	1546.71	1798.19	1366.78	1778.75	1756.36	1653.3	1463.51	1937.14	0.493915	1.06189
Solyc03g097780.3.1	1	1	23.89	Sialyltransferase-like protein 2	SIA2					963545	997011	790816	791944	885230	1.39521e+06	1.04684e+06	710711	1.68895e+06	561312	780549	1.33059e+06	0.99022	1.05069
Solyc03g031800.3.1	3	1	138.08	Xyloglucan endotransglucosylase/hydrolase	K4BFF2					20154.4	25316.5	21460.4	20188.8	15152.7	21212.4	9563.11	12662.1	13856.3	34792.6	25514.3	32448.9	0.78749	1.04334
Solyc11g007900.2.1	1	1	15.98	2-oxoglutarate (2OG) and Fe(II)-dependent oxygenase superfamily protein						10034	9040.31	8293.33	9257.8	9605.51	9731.25	10261.1	7018.93	7794.16	12961.2	7441.98	12666.9	0.941304	1.03899
Solyc02g063130.3.1	2	1	102.2	Rad23 UV excision repair protein family	AT3G02540.3)					6838.77	13312	16603.4	15186.8	19911.7	21346.7	17093.3	24323.8	10426.6	6568.95	20035	18242.8	0.967791	1.03746
Solyc07g064130.2.1	4	1	331.42	Polyubiquitin	UBI1P					67664.7	59226.3	67781.9	81979.1	59574.6	76848.6	72404.8	77471.5	63340.7	75694.9	59821.9	79148.7	0.614674	1.03585
Solyc04g080610.3.1	1	1	26.87	ornithine carbamoyltransferase						9597.45	5498.93	3905.55	18342.8	8879.55	19548.6	11231.5	44302.6	1964.4	5539.08	4381.97	0.0326779	0.303782	1.02504
Solyc01g105320.3.1	1	1	15.12	Metacaspase 1, putative	A0A061E359	0008233 : peptidase activity			375	253.554	504.39	0	0	242.378	0	0	426.559	0	0	596.338	0	0.664974	1.02257
Solyc09g092380.3.1	19	1	1161.41	S-adenosyl-l-homocysteine hydrolase						58032	41005.2	36808.1	42010.6	79874.8	43135.5	58457.8	44051.8	43592.6	34913	56351.2	68604.4	0.851987	1.01697
Solyc10g050210.2.1	1	1	25.67	Abscisic acid responsive element-binding factor 1 family protein	U5GLH1					255745	276422	182331	163962	219238	292292	225346	161102	370874	113778	172037	368347	0.802428	1.01546
Solyc03g005730.3.1	3	1	104.54	Aconitate hydratase	A0A059LL79	0016829 : lyase activity; 0048037 : cofactor binding; 0051540 : metal cluster binding		0006520 : cellular amino acid metabolic process	486	12031.7	7682.43	8343.58	10230.7	11979.6	13892.1	11772.9	14819.1	12202.6	3427.11	14301.7	8312.67	0.783118	1.01054
Solyc11g044860.2.1	1	1	19.52	ENTH/ANTH/VHS superfamily protein	AT1G03050.1)	0048037 : cofactor binding; 0016491 : oxidoreductase activity			319	1618.84	2891.32	4628.09	3844.77	2343.18	3069.74	4665.64	423.529	6440.56	872.894	4616.88	1569.06	0.492567	1.01047
Solyc10g086220.2.1	2	1	81.45	12-oxophytodienoate reductase		0016491 : oxidoreductase activity; 0000166 : nucleotide binding; 0043167 : ion binding; 0048037 : cofactor binding			369	11307	10739	13097.5	11275.1	14121.8	13110	13709.1	5199.03	9996.34	13943.2	20647.4	10749.7	0.731947	1.00807
Solyc03g098780.2.1	1	1	18.26	Cathepsin D Inhibitor						22808.2	8871.89	14977.1	20541.8	37700.1	52533.2	31955.1	24931	28089	22105.8	17954.3	33108.3	0.612	1.00452
Solyc11g073200.2.1	3	1	79.17	Glutelin type-A 2	A0A199V5M8	0045735 : nutrient reservoir activity			357	16689.7	13958.3	4433.12	22472.5	15612.4	18301.1	23457.6	12841.4	11892.6	12437.2	14379.1	16750.6	0.761489	1.00319
Solyc10g077030.2.1	6	1	273.56	Proteasome subunit alpha type	A0A0V0HS34	0008233 : peptidase activity	0005737 : cytoplasm; 0005634 : nucleus; 0000502 : proteasome complex	0006508 : proteolysis; 0009057 : macromolecule catabolic process	249	9970.84	13200.4	13526.8	13913.4	16947.4	14393	11303.1	16573.4	10340.6	16952.1	10364.3	16433.1	0.918597	1.00018
Solyc01g015000.3.1	1	1	38.39	3-oxoacyl-[acyl-carrier-protein] synthase		0016740 : transferase activity		0006082 : organic acid metabolic process; 0044255 : cellular lipid metabolic process	449	21885.6	30418.5	27255.8	49682.1	25336.5	27367.5	46080.7	31204.9	32308.7	25309	25526.6	21378.6	0.978588	0.999245
Solyc01g086850.3.1	1	1	24.19	Ras-related protein RGP1	RLGP1					3801.29	1572.98	1079.12	1984.77	4338.02	2086.14	3335.27	1807.42	2223.45	2370.68	1892.11	3150.67	0.739346	0.994435
Solyc04g074030.3.1	1	1	19.01	Receptor protein kinase, putative	A0A061FG24	0000166 : nucleotide binding; 0008144 : drug binding; 0043167 : ion binding; 0016740 : transferase activity	0016020 : membrane		1030	69223.3	74604.5	55215.5	42830.7	58413.4	72931.9	40404.7	39691.9	101745	33882.1	65906.5	88258.9	0.707336	0.991077
Solyc03g111840.3.1	1	1	25.95	RNA-binding protein	A0A0K9NVY1	0003676 : nucleic acid binding	0009536 : plastid; 0009579 : thylakoid; 0016020 : membrane; 1990904 : ribonucleoprotein complex	0006396 : RNA processing; 0042254 : ribosome biogenesis	300	10307	8861.43	12571.3	5954.62	6936.32	8351.03	11268.7	9376.61	6301.19	7440.04	6753.64	11199.7	0.952452	0.987884
Solyc02g069965.1.1	1	1	29.62	Kinase, putative	B9SB26	0000166 : nucleotide binding; 0008144 : drug binding; 0043167 : ion binding; 0016740 : transferase activity	0016020 : membrane; 0055044 : symplast	0006464 : cellular protein modification process; 0006793 : phosphorus metabolic process	842	57056.7	65446.1	53068.5	43034.7	54883.7	81049.7	52138.6	37615.4	103417	26805.9	52607.7	75108.9	0.667718	0.98069
Solyc05g015630.3.1	2	1	111.59	Nuclear transport factor 2	NTF2					22089.1	17037.4	23867.9	50199.8	26407	43339.8	31156.1	15417.5	19035	52953.7	33528.1	27242	0.918802	0.980274
Solyc11g043155.1.1	1	1	30.97	BED zinc finger,hAT family dimerization domain, putative						19420.3	15015.1	18676.4	18202.2	20233.4	25324.5	27602.4	26042.9	14101.7	12484.5	16122.2	17447.6	0.699908	0.973727
Solyc04g057950.2.1	1	1	18.62	F-box family protein	B9GFH4					77708.3	76630.3	50014.6	50638.7	43745.5	37722.2	45912.4	89654.6	78320.2	40548.7	45034.3	27115.3	0.740473	0.970653
Solyc04g081100.3.1	1	1	43.37	Lysine-specific histone demethylase 1-1-like protein	W9QIE9	0003676 : nucleic acid binding; 0016740 : transferase activity; 0016491 : oxidoreductase activity			1904	183888	133362	146598	99376.8	136799	159871	121668	107141	211757	70601.9	111995	211257	0.659486	0.970376
Solyc06g073460.3.1	2	1	99.01	phospholipid hydroperoxide glutathione peroxidase						28426.2	32747	30713.4	26719.1	26280.5	32284	23714.1	30975.5	27978.1	29876.1	24648.9	34452.2	0.613788	0.968813
Solyc02g093230.3.1	4	1	222.82	Caffeoyl-CoA O-methyltransferase	CAMT					16412.6	2193.9	858.192	18266.3	10570.5	26381.9	5230.56	25104.3	12944.5	8524.91	7945.83	11900.3	0.560088	0.959391
Solyc07g065630.3.1	1	1	18.66	E3 ubiquitin-protein ligase UPL1	W9QFS0	0019787 : ubiquitin-like protein transferase activity			3733	154391	155028	237849	154728	155808	156152	130793	126483	125283	161745	186401	241504	0.659926	0.958827
Solyc10g076450.2.1	2	1	41.05	Ethylene-overproduction protein 1	W9R4D2				940	335495	420263	297803	284763	316177	447284	298824	208370	505960	237947	265231	464643	0.558227	0.942521
Solyc01g097450.3.1	2	1	109.8	PITH domain-containing protein	W9S6X8				177	45684.3	48466.6	53278	41258.6	56527.8	55779	51474.2	44380.7	39234.2	32111.4	54622.5	61601.3	0.499743	0.941626
Solyc01g099630.3.1	1	1	22.2	xyloglucan endotransglucosylase-hydrolase 1						3982.27	2623.75	13224	5371.62	10439.8	3678.97	7836.34	1643.38	4347.04	7726	9248.03	5831.73	0.929037	0.931639
Solyc04g080980.2.1	1	1	31.04	Coatomer subunit alpha	K4BVH7	0005198 : structural molecule activity	0005794 : Golgi apparatus; 0016020 : membrane; 0031982 : vesicle; 0032991 : protein-containing complex	0016192 : vesicle-mediated transport; 0051641 : cellular localization; 0015031 : protein transport	1218	551.52	0	552.946	654.907	536.359	1390.25	738.419	0	936.072	413.263	646.667	674.453	0.986445	0.92482
Solyc12g056250.2.1	2	1	88.44	Glutathione S-transferase	Q9M558	0016740 : transferase activity			238	7000.59	3219.98	2826.75	4264.83	5456.22	6034.98	6068.82	1867.57	1789.61	5467.8	6511.28	4806.83	0.590161	0.920445
Solyc02g082090.3.1	2	1	78.38	Peroxidase	K4BA79					34046.3	48853.7	51588.8	37561.8	36569.6	23579	45305.6	29054.2	63084.3	11540	52679	10971.3	0.43977	0.915741
Solyc01g105710.3.1	2	1	112.52	peptidyl-prolyl isomerase FKBP12						37176.8	38863.8	54415.7	31792.2	33364.5	30367.6	33977.7	33701	49401	29003.1	30118.6	29828	0.463556	0.911712
Solyc01g080160.3.1	1	1	18.03	DUF21 domain-containing protein	A0A0B2P6Y2					43773.3	41635.6	45491.9	39859.1	25824.4	55848.6	48724.8	30413.4	65926.6	14271.7	36034.6	32440.9	0.465211	0.902466
Solyc09g075450.3.1	2	1	48.38	Fumarate hydratase	G7IEJ2	0016829 : lyase activity	0005739 : mitochondrion; 0045239 : tricarboxylic acid cycle enzyme complex	0006082 : organic acid metabolic process; 0017144 : drug metabolic process; 0044238 : primary metabolic process; 0045333 : cellular respiration	491	7390.61	7090.02	8486.21	3366.16	6126.72	6648.87	3338.59	6840.2	3589.57	8836.88	4221.33	8329.96	0.525811	0.898947
Solyc01g009420.3.1	6	1	258.68	UDP-apiose/xylose synthase	Q2I2N3					37065.3	46661.7	46520.9	34349.5	29643	33372.8	26272.2	38918.4	37772.1	25824.3	48404.8	25498.1	0.34549	0.890502
Solyc05g043430.3.1	1	1	47.03	alpha/beta-Hydrolases superfamily protein	AT2G32520.2)					31923.7	27974.3	30586.2	28274.7	24932.8	37073.8	30856.5	31813.9	26409.8	6100.75	30890.2	32931.7	0.388697	0.879609
Solyc12g099560.2.1	1	1	32.87	Protein arginine n-methyltransferase, putative	B9RT51	0016740 : transferase activity		0006464 : cellular protein modification process	541	750.005	1113.7	1920.5	6351.65	1005.41	6955.76	1420.57	2239.87	3057.07	4016.79	1999.11	3160.42	0.635006	0.878256
Solyc03g005060.3.1	1	1	20.05	nucleolar protein gar2-like protein						12036.9	4854.24	7810.95	4259.28	5489.43	8488.86	8131.54	4182.19	3567.94	4226.13	7131.66	10444	0.560873	0.877591
Solyc08g006930.3.1	2	1	69.83	Photosystem I reaction center subunit psaK	W9SCM1		0009521 : photosystem	0015979 : photosynthesis	127	13679.5	12004.8	16017.3	14409.3	11119.3	11010.5	12892	9678.68	8863.42	10947.2	12218	13363	0.150271	0.868629
Solyc09g057660.3.1	1	1	26.06	Peptidyl-prolyl cis-trans isomerase	A0A0K9NXQ5					5192.16	5594.69	11189.9	10082.1	7215.61	12236.3	9096.44	10113.6	3733.43	9132.54	4608.41	7654.32	0.493212	0.860766
Solyc01g098820.3.1	1	1	19.98	Phototropic-responsive NPH3 family protein, putative	A0A061FBG1				592	15340.9	24311.4	24013.5	17670.9	9783.04	9236.58	16894.9	16407.1	21515.9	4696.59	23222.3	3342.79	0.430447	0.85774
Solyc05g043425.1.1	1	1	63.86	Protein translocase subunit SecA --						48713.8	43297.8	49591	44917.5	49582.1	70514.3	39201.8	46227.9	38356	45396.5	45058.8	48497.9	0.103758	0.856897
Solyc10g008010.3.1	2	1	66.22	Proteasome subunit alpha type	K4CXX8	0000166 : nucleotide binding; 0008144 : drug binding; 0043167 : ion binding; 0016740 : transferase activity	0016020 : membrane		721	6645.07	4975.87	10689	7283.79	5350.29	11221.1	10327.5	6733.09	5452.36	6138.81	5995.68	4890.01	0.454086	0.856434
Solyc02g091840.3.1	1	1	20.98	Non-specific serine/threonine protein kinase	F8WS84					127663	161337	146323	103239	127344	164453	100009	69917.6	211119	84872	89103.3	155755	0.261485	0.855986
Solyc04g007795.1.1	1	1	26.24	Major latex-like protein	K9MJR1			0050896 : response to stimulus	76	3374.51	3374.17	3987.37	2232.88	2767.17	1973.56	3172.36	3854.42	2142.99	2085.45	2042.09	1770.67	0.322974	0.850834
Solyc03g019720.4.1	1	1	28.67	Carnitine operon protein caiE (AHRD)						15203.2	9337.33	13764.4	8737.7	10247.4	11912.2	9111.86	13544.9	7362.45	8682.77	13853.5	5985.89	0.263205	0.845946
Solyc01g007860.3.1	4	1	191.34	ubiquitin-conjugating enzyme E2 variant 1D						38854.1	36189.8	64232	42525.2	47648.6	52028.1	36717.7	48146.9	26013.5	19739.2	41257.8	65357.2	0.273158	0.84281
Solyc02g077740.3.1	1	1	50.05	Nucleic acid-binding, OB-fold	A0A103XEX3				158	3020.45	5884.49	4909.27	2806.83	4128.32	4804.04	4039.49	4132.83	3200.89	2181.57	3133.18	4500.65	0.2884	0.82919
Solyc05g009470.3.1	1	1	35.43	Alpha-glucosidase	Q9LEC9	0030246 : carbohydrate binding; 0016787 : hydrolase activity			928	7103.03	7146.8	4716.8	5948.3	6062.69	5401.29	9188.18	1596.67	6257.31	3237.09	5349.01	4411.31	0.2442	0.825741
Solyc01g006160.3.1	1	1	21.88	60S acidic ribosomal protein P1	B9IDH5					77205.1	64553.7	173239	106895	168635	153590	102757	113332	120566	70519.6	100450	104983	0.481778	0.823267
Solyc02g022850.1.1	1	1	24.17	FAD-binding Berberine family protein	AT4G20840.1)					560.57	0	525.829	2011.1	1371.5	448.895	1427.46	627.11	945.06	0	472.08	572.267	0.965471	0.822298
Solyc03g083900.3.1	1	1	22.67	Monocopper oxidase-like protein SKU5	SKU5					6197.63	4770.18	2300.47	8971.12	7786.21	8894.86	6587.38	6715.48	4922.95	4813.84	6071.09	2727.68	0.571186	0.818038
Solyc11g017070.2.1	1	1	61.79	Eukaryotic translation initiation factor 3 subunit I	K4D6L1					6377.58	9010.88	11295.4	6769.69	5885.38	12113.2	6945.2	6701.37	6907.01	4815.75	9949.09	6530.12	0.255644	0.813348
Solyc03g078530.1.1	1	1	22.63	LOW QUALITY:F-box family protein	AT5G49610.1)					195570	160362	144854	163043	100114	218622	171706	125487	190386	71864.3	158133	80769.9	0.251302	0.812513
Solyc09g010100.3.1	5	1	183.71	30S ribosomal protein S11	A0A0K9PVQ7	0003676 : nucleic acid binding; 0005198 : structural molecule activity	0015935 : small ribosomal subunit	0006396 : RNA processing; 0042254 : ribosome biogenesis; 0006996 : organelle organization; 0065003 : protein-containing complex assembly; 0006412 : translation	150	7506.56	6972.26	8897.85	10319.7	11177.2	12609.5	9092.43	10305.6	8097.98	3103.74	10160.2	5840.44	0.240853	0.81068
Solyc09g019970.3.1	1	1	15.72	Ubiquitin carboxyl-terminal hydrolase, putative	B9SWA7	0008233 : peptidase activity		0006464 : cellular protein modification process; 0006508 : proteolysis; 0009057 : macromolecule catabolic process	942	18719.7	12446.6	20272	16545.7	20977.5	18633.5	16517.5	15611.6	11309.5	12787.8	14356	16365.1	0.062437	0.8081
Solyc02g079510.3.1	3	1	252.45	Peroxidase (AHRD V1						33365.9	9908.99	2358.95	17848.5	18426	25652.3	11058.2	7586.74	12547.9	23061.1	18632.2	13987	0.987912	0.807666
Solyc10g086133.1.1	1	1	13.65	ATP synthase subunit a, chloroplastic --						122403	194415	123146	125084	92211.7	80451.7	122163	99951.5	148304	46152.6	113995	63905.7	0.280386	0.805831
Solyc10g007690.3.1	1	1	56.17	Chlorophyll a-b binding protein, chloroplastic	K4CXU8					78759.3	80120.3	82336.1	83788	113229	75959.3	143977	76546.1	57506.3	51021.9	45220.3	37364.9	0.148463	0.80055
Solyc08g068310.3.1	1	1	20.77	La-like protein	W9RMR2	0003676 : nucleic acid binding	0005634 : nucleus; 1990904 : ribonucleoprotein complex	0006396 : RNA processing	480	1392.89	2134.03	2419.83	1533.77	2364.89	4048.62	4118.03	2000.44	486.022	510.229	1648.73	2315.25	0.284966	0.797371
Solyc07g049360.3.1	1	1	35.61	Small ubiquitin-related modifier	A0A0V0H2J3		0005634 : nucleus		116	8111.55	10518.8	11272.9	9528.73	8269.78	12244.5	11399.4	7552.19	6309.41	2673.29	12647.7	7158.24	0.197309	0.796382
Solyc00g042140.1.1	2	1	96.98	ATP synthase subunit beta, chloroplastic						7513.64	9946.42	9243.76	6223.28	6576.31	1671.5	5676.25	3962.97	8023.42	1928.19	8313.11	4854.16	0.572012	0.795584
Solyc08g008290.3.1	1	1	21.71	UDP-Glycosyltransferase superfamily protein --						13260.1	8930.17	16367.2	11980.4	18209	25181.7	20116.8	16419.8	7262.74	9064.42	8883.94	12680.3	0.288306	0.79239
Solyc11g017285.1.1	1	1	21.81	Cyclin-B2-1 --						5349.33	5532.6	4786.18	5914.72	7068.48	7093.4	5392.37	4969.69	4270.87	3815.25	4650.53	5186.74	0.019934	0.791318
Solyc06g065980.3.1	1	1	21.45	Alba DNA/RNA-binding protein	AT2G34160.1)					2225.02	2789.43	4667.33	7000.85	4406.17	4738.02	3001.18	1904.19	4844.5	2271.26	3593.26	4733.58	0.341069	0.787863
Solyc00g025660.1.1	1	1	21.03	LOW QUALITY:Isoflavone 4'-O-methyltransferase --						8248.92	12876.4	9258.74	8138.41	6270.94	7156.85	3998.45	5886.11	8368.93	8869.64	7142.76	6417.06	0.13724	0.783114
Solyc04g074770.2.1	1	1	24.71	Phage capsid scaffolding protein (GPO) serine peptidase						13897.8	18696.1	13503	12389	22060.8	15156.2	16129.3	8309.83	18098.8	8610.14	5354.86	17699.1	0.170242	0.775338
Solyc06g071060.1.1	1	1	17.28	NAD(P)-binding Rossmann-fold superfamily protein	AT3G03980.1),Pfam:PF13561					1225.87	10240.4	8296.62	1109.1	10069.4	4294.21	6737.58	2627.59	2066.94	6272.69	1299.79	8079.12	0.820017	0.768644
Solyc11g008280.2.1	1	1	45.44	Carboxypeptidase	K4D588					2389.94	3194.73	215.548	1208.7	2370.47	486.383	957.543	1117.25	1147.4	2708.07	891.541	730.057	0.983987	0.76546
Solyc11g019910.1.1	1	1	54.52	LOW QUALITY:Plant invertase/pectin methylesterase inhibitor	I3T947					3658.32	6108.11	9300.66	4851.01	3813.93	4792.07	2643.38	908.272	1745.59	8100.37	4029.34	7433.57	0.226435	0.764372
Solyc07g063510.3.1	1	1	20.04	Cystathionine beta-lyase family protein	G7LD70	0016829 : lyase activity			448	30161.5	49480.3	34013.5	29607.7	81481.7	40671.5	32055.1	20092	71333.8	12964	34043.3	32183.1	0.256818	0.763598
Solyc03g115110.3.1	1	1	21.78	ATP synthase subunit gamma	A0A061FYD0	0005215 : transporter activity; 0016787 : hydrolase activity	0005739 : mitochondrion; 0016469 : proton-transporting two-sector ATPase complex	0009117 : nucleotide metabolic process; 0017144 : drug metabolic process; 0006811 : ion transport	325	1250.38	855.052	763.453	1183.15	2151.62	3044.98	2076.36	1625.63	655.859	115.739	1429.17	1142.33	0.372411	0.761743
Solyc07g005200.3.1	1	1	34.82	VAMP-like protein YKT61	YKT61					0	901.956	399.178	15255.4	1043.3	2523.19	2945.15	1654.06	3281.73	819.807	3061.93	3401.87	0.289078	0.75359
Solyc11g039830.2.1	4	1	185.21	Glycyl-tRNA synthetase family protein	B9GMU1	0000166 : nucleotide binding; 0008144 : drug binding; 0043167 : ion binding; 0016874 : ligase activity	0005737 : cytoplasm; 0005739 : mitochondrion	0006412 : translation; 0006520 : cellular amino acid metabolic process; 0016070 : RNA metabolic process	690	5276.28	4316.51	5584.95	4563.82	5376.46	4987.18	2942.27	3991.51	3083.71	3949.12	4113.46	4513.54	0.00452775	0.750488
Solyc03g111200.3.1	3	1	123.08	Adenylate kinase family protein	AT5G50370.1)					3331.62	3589.8	4737.25	3719.01	3233.43	3394.66	2627.46	3025.28	2778.42	2282.62	2624.45	3135.43	0.00296726	0.748606
Solyc11g070130.2.1	1	1	50.91	Profilin	Q8VWR0	0005515 : protein binding	0005575 : cellular_component; 0005737 : cytoplasm; 0005856 : cytoskeleton	0006996 : organelle organization; 0050789 : regulation of biological process; 0051258 : protein polymerization; 0051641 : cellular localization; 0065008 : regulation of biological quality	131	17009	14377.3	14408.5	16806.5	12518.6	12294.8	11450.7	11511.5	9328	13109.9	7612.3	12157.6	0.0127934	0.745527
Solyc01g100520.3.1	1	1	46.59	Clp protease 2 proteolytic subunit						18412.3	6886.39	11017	16282.4	31636.8	13343.1	25711.4	7336.66	1963.44	7024.67	13266.3	17278.3	0.301142	0.743824
Solyc02g094120.3.1	1	1	17.29	sulfite oxidase						6148.74	8089.23	10443.6	9716.97	6970.25	10215.3	6683.85	6575.24	4099.84	2993.1	11236.4	6696.44	0.110313	0.742184
Solyc08g082430.3.1	2	1	64.78	Nucleoside diphosphate kinase	K4CPN9					3711.05	8510.18	9105.04	6436.39	11947.9	8069.45	11615.3	5365.96	5954.16	3845.1	5492.57	2954.2	0.202613	0.737282
Solyc09g074240.1.1	1	1	23.68	Kinase, putative	B9SFK9	0000166 : nucleotide binding; 0008144 : drug binding; 0043167 : ion binding; 0016740 : transferase activity; 0038023 : signaling receptor activity	0016020 : membrane	0006464 : cellular protein modification process; 0006793 : phosphorus metabolic process	641	1143.73	71.1116	365.333	990.296	772.169	278.226	944.103	691.291	0	565.548	71.2955	391.594	0.36512	0.735688
Solyc02g069450.3.1	1	1	22.17	Photosystem I reaction center subunit III	I3SN70	0016491 : oxidoreductase activity	0009536 : plastid; 0009579 : thylakoid; 0016020 : membrane; 0009521 : photosystem	0015979 : photosynthesis	224	3512.06	3731.62	3064.64	6474.33	3538.7	2182.89	6358.63	5013.35	2283.9	850.15	734.757	1228.26	0.166026	0.73182
Solyc03g116580.3.1	1	1	21.44	Pectin lyase-like superfamily protein	AT1G80170.1)					714.228	580.923	867.132	1284.06	865.922	603.995	789.627	73.7683	709.852	459.648	991.498	563.477	0.22604	0.729797
Solyc04g008590.3.1	1	1	34.93	Pyruvate dehydrogenase E1 component subunit beta	A0A0B0NLW1	0016491 : oxidoreductase activity		0006082 : organic acid metabolic process; 0006790 : sulfur compound metabolic process; 0009117 : nucleotide metabolic process; 0043603 : cellular amide metabolic process; 0051186 : cofactor metabolic process	410	7210.93	9154.49	5872.19	8027	8146.67	7057.11	10452.4	6335.28	1700.14	1015.07	7562.28	5887.41	0.152791	0.724737
Solyc04g058070.3.1	1	1	30.73	UDP-sugar pyrophosphorylase	AT5G52560.1)					10221.4	7972.43	7503.29	9771.59	11970	15503.6	8173.94	10245	5558.24	5283.61	7284.45	8950.12	0.0618515	0.722811
Solyc06g035760.3.1	1	1	35.35	Cytochrome P450	R4R2I7	0046906 : tetrapyrrole binding; 0048037 : cofactor binding; 0043167 : ion binding; 0004497 : monooxygenase activity; 0016491 : oxidoreductase activity			431	13850.9	6973.48	5717.06	5737.8	4974.44	7480.73	7572.25	5157.37	7174.62	1859.09	5554.92	4967.36	0.199957	0.721719
Solyc06g063310.2.1	1	1	36.49	Fiber protein Fb15	K7WJQ5				87	3092.44	2061.94	3155.3	2341.46	1998.47	2603.75	2955.38	936.688	962.492	2057.63	1982.52	1940.22	0.0732043	0.71033
Solyc07g052240.3.1	1	1	59.84	L-ascorbate oxidase-like protein	A2Q4H7	0043167 : ion binding; 0016491 : oxidoreductase activity	0016020 : membrane	0065008 : regulation of biological quality; 0006811 : ion transport	539	7046.41	3146.01	1538.41	14416.2	9006.06	6669.78	4249.02	3830.71	0	5554.55	8034.91	7323.44	0.352254	0.693224
Solyc06g050870.3.1	1	1	18.47	Hypoxia-responsive family protein	A0A061FYY0		0005739 : mitochondrion; 0016020 : membrane	0007005 : mitochondrion organization; 0065003 : protein-containing complex assembly	81	188298	442733	403706	187635	146856	118847	214327	176615	238568	119831	199180	82955.9	0.295961	0.693162
Solyc08g066880.3.1	1	1	19.97	Bark storage protein A	A0A151TDP1	0003824 : catalytic activity		0009116 : nucleoside metabolic process	348	719.722	574.24	828.06	746.668	1686.6	1261.54	1241.55	505.488	360.937	0	1490.59	398.178	0.252487	0.6871
Solyc04g078200.3.1	1	1	19.35	Gibberellin regulated protein						5308.98	6235.14	5037.23	5176.7	4903.85	4334.04	5521.77	2579.25	5867.17	0	5878.06	1431.01	0.256446	0.686453
Solyc06g069530.3.1	1	1	19.4	Biotin carboxyl carrier acetyl-CoA carboxylase	G7KMP4	0016874 : ligase activity	0009317 : acetyl-CoA carboxylase complex; 0009536 : plastid	0006082 : organic acid metabolic process; 0044255 : cellular lipid metabolic process	278	14900.9	10598.5	19568.6	7192.07	13888.3	15831.1	11146.7	8638.13	7844.84	7480.98	8067.57	12773.5	0.0620424	0.68251
Solyc06g074495.1.1	1	1	30.9	cytochrome-c oxidase/ electron carrier	AT4G21105.3),Pfam:PF02238					8028.52	7820.52	7874.11	7496.37	7397.05	10661	4883.96	10092.3	5797.46	2980.68	3881.55	5500.55	0.0260961	0.672445
Solyc03g005227.1.1	2	1	96.23	Histone H2A	K4BDU6					4093.73	2648.88	1880.93	1875.28	2925.86	1731.84	2820.3	2885.67	435.718	1025.49	741.255	2233.78	0.128061	0.669165
Solyc01g111760.3.1	4	1	248.43	ATP synthase subunit beta vacuolar, putative						33790.4	41068.7	49897.5	35784.5	52015.6	34191.9	29872.7	42161.7	24547.8	13500.8	33803.6	20906.2	0.0321476	0.667858
Solyc11g066250.2.1	2	1	84.39	Carboxypeptidase	K4D9N3					13705.1	6738.14	3842.25	8207.55	9726.75	14185.2	11743.1	879.993	5098.38	9151.62	6797.08	3653.68	0.200935	0.661712
Solyc02g014847.1.1	1	1	15.18	Replication protein A 70 kDa DNA-binding subunit B --						20306	6851.81	9574.48	19438.3	19206	17222.2	16624.2	4208.75	7961.14	10379.8	14293.4	7782.09	0.146957	0.661449
Solyc01g106080.3.1	1	1	22.82	Aldehyde dehydrogenase	Q2HV89	0016491 : oxidoreductase activity			536	3323.5	2649.16	2353.41	3005.84	3152.86	2483.01	2807.68	1609.71	1111.87	1215.84	2117.56	2356.52	0.0172972	0.661206
Solyc05g018037.1.1	1	1	25.79	LOW QUALITY:DNA helicase INO80-like protein --						5043.09	6502.06	5875.19	3609.41	3189.5	3406.15	3902.54	3229.73	4714.72	1659.99	3824.02	912.15	0.103281	0.660376
Solyc03g025380.3.1	1	1	65.8	Peroxidase	K4BF11					60940.8	136392	113933	99875.2	47387.7	31057.6	86067.7	74481.8	87052	5238.37	63629.2	5899.38	0.210879	0.658451
Solyc08g006790.3.1	1	1	37.85	Early nodulin-like protein	G7J9U0	0009055 : electron transfer activity	0016020 : membrane		180	19942.1	21176.1	18928.7	16654.9	17574.4	23387.5	15645.1	10013.2	20781.2	6996.77	14724.7	8960.74	0.0190339	0.655442
Solyc00g042130.2.1	2	1	48.07	ATP synthase subunit alpha	A0A076E9A2	0000166 : nucleotide binding; 0008144 : drug binding; 0043167 : ion binding; 0005215 : transporter activity; 0016787 : hydrolase activity	0005739 : mitochondrion; 0016469 : proton-transporting two-sector ATPase complex	0006811 : ion transport; 0009117 : nucleotide metabolic process; 0017144 : drug metabolic process	509	3792	953.086	1793.84	2716.52	5688.42	2587.22	1757.32	2810.65	2146.62	789.21	3971.26	0	0.284713	0.654555
Solyc12g095990.2.1	6	1	285.81	RNA helicase DEAD40						2619.09	1975.94	3377.07	2812.71	5964.91	7184.41	5407.78	1781.51	799.203	1291.9	2789.41	3452.23	0.171846	0.648532
Solyc02g082250.3.1	3	1	125.79	Thioredoxin reductase	K4BA95					11002.8	17626.1	11909.6	13922.7	11515.5	12995.2	9354.29	8272.38	8028.3	6297.9	9430.33	9548.3	0.00104562	0.644931
Solyc09g065900.3.1	1	1	14.94	glutathione reductase, chloroplastic						3644.13	2858.09	3793.04	4667.75	4281.7	3497.74	2740.67	3302.94	1795.87	2880.98	1891.74	1953.06	0.00445129	0.640443
Solyc11g042930.2.1	3	1	113.98	SKP1	Q68GS0	0005515 : protein binding	0005737 : cytoplasm; 0005634 : nucleus	0006464 : cellular protein modification process; 0006508 : proteolysis; 0009057 : macromolecule catabolic process	155	4006.22	3683.66	4453.07	3184.31	2599.52	3447.13	3586.6	1985.6	1889.15	2339.83	953.907	2871.09	0.0285565	0.637515
Solyc08g067030.3.1	2	1	44.46	transmembrane protein, putative (Protein of unknown function, DUF642)	AT5G11420.1)		0016020 : membrane		240	1373.03	0	1479.02	2221.58	5654.79	5072.48	2072.47	615.728	1624.7	1106.7	2117.3	2516.62	0.56437	0.636263
Solyc03g078400.3.1	17	1	1141.79	actin						57846	82144.2	88192.3	58945.6	104907	90488.2	47069.4	45321.5	28658.4	33634.3	77903.2	73070.6	0.0262036	0.633456
Solyc00g028520.2.1	1	1	15.74	LOW QUALITY:Furostanol glycoside 26-O-beta-glucosidase --						63053.3	76158.7	49097.7	182547	91754.6	94891	91084.1	25292.8	63402.2	36742.9	94293.8	41785.1	0.121106	0.632466
Solyc02g083500.3.1	1	1	42.56	cell wall integrity/stress response component	AT5G66090.1)					6359.08	7927.17	5471.16	10098.5	8543.33	10992.8	8152.16	5425.16	3247.06	4264.96	5067.2	4984.78	0.0169318	0.630492
Solyc07g055270.1.1	1	1	23.87	LOW QUALITY:DUF1685 family protein	G7IM74					43912.4	42196.3	34263.3	39951.2	56630.1	38870.5	16493.9	18592.7	22253.8	19857.1	23229.4	59931.8	0.0190709	0.626833
Solyc01g109930.3.1	1	1	45.63	inositol monophosphatase family protein	AT4G39120.2)					6042.87	5456.09	6245.14	5009.12	4721.06	6593.98	3550.92	2833.83	3117.11	3293.34	2610.08	5434.38	0.00143966	0.611703
Solyc08g007830.1.1	1	1	20.87	C-repeat binding factor	E7D090	0003676 : nucleic acid binding; 0003674 : molecular_function	0005634 : nucleus		239	7028.95	13307.4	43079.4	48261.5	5892.85	3437.88	24659.5	7047.76	27339.8	3366.85	8929.59	2379.15	0.514143	0.609238
Solyc06g083190.3.1	1	1	23.99	Peptidyl-prolyl cis-trans isomerase	A0A0K9NXQ5	0016853 : isomerase activity	0005737 : cytoplasm	0006457 : protein folding; 0006464 : cellular protein modification process	565	1130.59	891.834	4468.88	2609.41	2101.06	2112.98	3175.22	1709.17	907.107	1046.85	522.787	749.77	0.156199	0.609166
Solyc05g052310.3.1	1	1	48.1	Alpha-soluble NSF attachment	A0A0B0PIV9			0015031 : protein transport; 0051641 : cellular localization	289	8378.25	3752.22	16777	9434.84	12203.3	9101.44	4087.71	9146.76	2002.19	6279.24	10484	4322.36	0.122346	0.608953
Solyc08g061830.1.1	1	1	24.56	LOW QUALITY:Ubiquitin carboxyl-terminal hydrolase 22						43775.6	14060.4	11393.5	13978.4	8697.05	11626.1	7423.51	11416.1	6722.88	5235.17	18154.5	13234.8	0.17436	0.60066
Solyc08g083030.3.1	2	1	68.99	P-loop containing nucleoside triphosphate hydrolases superfamily protein	AT4G27680.1)	0016787 : hydrolase activity; 0003676 : nucleic acid binding	0005681 : spliceosomal complex; 0005794 : Golgi apparatus; 0005634 : nucleus; 0016020 : membrane	0000375 : RNA splicing, via transesterification reactions	1509	49686.6	8917.73	7532.74	9278.49	9668.44	9277.21	6526.21	7640.63	7122.18	13193.3	8144.46	13312.2	0.391305	0.592818
Solyc01g099350.3.1	1	1	32.27	Acyl-CoA-binding domain-containing protein 4	ACBP4					2184.71	2227.64	2903.39	3510.42	2251.28	3219.45	2336.75	1428.63	562.502	1599.97	1738.62	1992.13	0.0241658	0.592666
Solyc07g009380.3.1	1	1	31.84	xyloglucan endotransglucosylase-hydrolase 2						6915.97	7031.09	13017.5	7804.45	5279.85	8486.22	6829.48	7925.57	6445.06	1640.85	3796.23	2005.68	0.0540915	0.590147
Solyc04g015040.3.1	1	1	26.93	Peptidyl-prolyl cis-trans isomerase FKBP16-3	W9R3C3	0016853 : isomerase activity			230	5689.19	7044.09	6761.65	5564.5	6793.08	3690.61	4628.02	4107.28	2200.59	3531.07	3761.9	2630.84	0.0050509	0.586884
Solyc02g065340.2.1	1	1	25.18	Transcriptional factor B3 family protein						18706.2	11685.7	18245.2	13986.6	9440.06	14890.9	11953	6731.58	11278.6	7651.96	8416.28	4801.31	0.00996934	0.58459
Solyc04g076990.3.1	1	1	24.02	Receptor protein kinase CLAVATA1, putative	B9R6R4	0016491 : oxidoreductase activity; 0000166 : nucleotide binding; 0008144 : drug binding; 0043167 : ion binding; 0016740 : transferase activity; 0038023 : signaling receptor activity	0016020 : membrane		973	8149.21	8909.61	5453.05	3102.46	5552.61	2502.61	1128.27	6193.01	6362.88	2512.61	2936.2	535.578	0.119085	0.584164
Solyc03g078290.3.1	6	1	260.04	Ribosomal protein S13	A0A103XPA4	0003676 : nucleic acid binding; 0005198 : structural molecule activity	0005840 : ribosome	0006412 : translation	152	2107.21	893.444	845.791	2848.02	1657.4	962.476	1810.21	1959.3	621.401	0	745.903	289.389	0.212725	0.582564
Solyc04g080880.3.1	1	1	66	Cysteine protease family protein	B9H4H0					4030.23	4579.37	3580.62	3187.89	3379.59	4815.38	4079.11	2314.33	1064.49	1222.61	2016.07	2950.51	0.0155619	0.578928
Solyc09g084460.3.1	1	1	23.98	Proteinase inhibitor I	Q43648	0030234 : enzyme regulator activity		0050896 : response to stimulus	107	120037	105434	193449	223673	171526	181319	106901	56642.2	109004	110689	91832.1	100624	0.00679704	0.578331
Solyc07g066270.3.1	1	1	45.78	6-phosphogluconolactonase, putative	B9RWU5	0016787 : hydrolase activity		0005975 : carbohydrate metabolic process; 0006081 : cellular aldehyde metabolic process; 0009117 : nucleotide metabolic process; 0051186 : cofactor metabolic process	256	24889.2	26281	25420.5	33380.4	31916.1	22791.2	23352.1	8903.98	16770.6	10243.4	19314.6	16441.1	0.00467459	0.577039
Solyc12g056830.1.1	1	1	72.51	ATP synthase delta-subunit protein	A0A061F8S8	0005215 : transporter activity; 0016787 : hydrolase activity	0016020 : membrane	0006811 : ion transport; 0009117 : nucleotide metabolic process; 0017144 : drug metabolic process	240	5884.96	5337.54	2559	3513	7103.08	1850.11	3523.22	1383.79	1968.28	6422.92	1837.57	0	0.233535	0.576652
Solyc07g064510.3.1	1	1	60.15	RNA-binding family protein	A0A061FD24	0003676 : nucleic acid binding	0005737 : cytoplasm		417	3485.24	5258.88	4429.93	2141.14	5926.55	5048.77	3713.89	3705.64	654.709	1137.94	4223.7	1637.2	0.0662741	0.573328
Solyc12g043020.2.1	9	1	391.89	Dihydroxy-acid dehydratase	A0A1D1YZH9	0016829 : lyase activity		0006520 : cellular amino acid metabolic process	625	22448.6	22860.6	36145	24121.9	27550.8	38490.7	18175.1	14010.6	15159.7	10151.6	25497.8	15269.3	0.00448935	0.572576
Solyc08g079110.3.1	1	1	64.57	Thylakoid lumenal protein	G7KG97					4609.44	5548.17	5656.67	5779.98	6094.7	4561.82	4323.47	3881.23	5216.47	429.557	3282.67	1220.45	0.0612327	0.569097
Solyc06g034390.1.1	1	1	19.29	Phosphate-responsive 1 family protein	G7JP91				348	71539.7	64268.9	71931.4	57836.3	67590.1	73248.4	44777.6	23045.1	15687.6	82578.2	31572.9	29879.5	0.0122074	0.559873
Solyc09g090040.3.1	1	1	26.83	Germin-like protein 1	B9NCV4	0043167 : ion binding; 0045735 : nutrient reservoir activity	0005576 : extracellular region; 0005618 : cell wall		225	12215	16156.7	5569.97	10250.1	6124.38	15314.6	3137.63	7161.54	5981.57	10785.2	4380.95	4911.09	0.0436857	0.553977
Solyc07g044930.3.1	2	1	48.28	ATP-dependent RNA helicase, putative	B9S326	0000166 : nucleotide binding; 0008144 : drug binding; 0043167 : ion binding; 0004386 : helicase activity; 0003676 : nucleic acid binding	0005634 : nucleus		1229	392095	663670	509104	250683	253808	237376	326464	212787	329485	88912.9	253359	64282.3	0.0680382	0.552855
Solyc06g068950.3.1	1	1	22.06	Phosphoethanolamine N-methyltransferase	PEAMT					1611.52	3246.22	5483.95	253.656	6690.57	3638.65	4016.09	1344.54	950.596	1777.53	2079.2	1307.33	0.550732	0.548413
Solyc05g023720.1.1	1	1	27.65	Cytochrome f	CYF					2577.87	2246.96	4676.04	5457.67	4339.2	3534.57	2936.49	965.183	2151.57	2980.76	1739.43	1296.15	0.0166224	0.528619
Solyc09g065180.3.1	1	1	26.16	binding protein precursor AF106660						6444.54	8170.8	13872	7662.59	8752.48	9810.77	8100.12	5816.26	2582.25	3798.93	3089.96	5403.32	0.00728759	0.526215
Solyc02g069010.3.1	1	1	95.73	Inositol monophosphatase family protein	U5FXE5					13296.2	15771	19455.5	10593.3	17635.5	12784	10118.7	6840.32	7262.21	6.99813	17252.5	5358.47	0.182734	0.523135
Solyc02g078990.3.1	2	1	65.96	thiosulfate sulfurtransferase						0	1460.28	2388.05	1766.19	3400.6	3205.61	1753.54	1745.64	695.6	0	281.102	1888.28	0.730949	0.520767
Solyc12g055830.2.1	4	1	224.41	Soluble inorganic pyrophosphatase	A0T3E7					88426.4	104936	94239.6	112421	122349	151780	82861.7	80857.8	34785.6	29071.8	54102.5	69349.3	0.00484946	0.520696
Solyc07g065840.2.1	3	1	143.74	molecular chaperone Hsp90-2						8349.32	8482.56	11235.3	5621.62	6509.63	7371	5916.94	976.958	5183.05	982.36	6647.04	4794.63	0.039568	0.515058
Solyc06g005150.3.1	8	1	406.5	Ascorbate peroxidase	Q52QQ4	0046906 : tetrapyrrole binding; 0048037 : cofactor binding; 0016209 : antioxidant activity; 0016491 : oxidoreductase activity	0009536 : plastid	0050896 : response to stimulus; 0017144 : drug metabolic process; 0051186 : cofactor metabolic process	250	80285.2	101148	97097.9	109431	156790	136097	69808.8	49496.8	45750.6	11875.2	109842	61742.4	0.0281608	0.511883
Solyc11g007200.2.1	1	1	52.34	Heavy metal transport/detoxification superfamily protein						11821.2	15992.7	17400.6	17032.1	18245.1	31331.7	7754.37	9552.04	7164.97	5251.35	8649.25	18835.9	0.00844406	0.511591
Solyc01g060130.3.1	1	1	55.5	TOMGTPASE Mill. GTPase						2062.75	5887.21	5911.07	6245.14	7310.49	4550.96	1386.51	5207.38	1950.81	0	2734.51	4876.76	0.203915	0.505386
Solyc02g065770.3.1	1	1	32.3	COBRA protein	K4B708		0016020 : membrane	0022607 : cellular component assembly; 0043062 : extracellular structure organization; 0045229 : external encapsulating structure organization; 0044085 : cellular component biogenesis; 0005976 : polysaccharide metabolic process; 0009059 : macromolecule biosynthetic process	444	8258.27	10949.8	6312.06	10333.5	6706.13	10532.8	6058.65	9618.19	3932.51	1406.85	3013.47	2710.2	0.0155975	0.503647
Solyc12g014440.2.1	1	1	27.81	BNR/Asp-box repeat family protein	AT5G57700.3)					13223	13384.4	10077.4	16489.5	12498.3	13243.2	11760.6	7145.31	2853.37	6437.76	6716.24	4573.3	0.00360722	0.500364
Solyc05g052510.3.1	2	1	78.13	Clathrin heavy chain	K4C1T2					15089	11668.2	7027.52	20202.1	9960.63	22416.6	4030.36	6022.85	7967.72	8844.53	7939.38	8197.25	0.0131287	0.497917
Solyc08g062660.3.1	1	1	30.17	Ran binding protein-1						548.088	578.825	1903.64	1261.76	2373.88	851.572	859.049	381.313	366.265	99.2771	1040.81	979.078	0.0993879	0.495599
Solyc06g048410.3.1	2	1	67.18	iron superoxide dismutase						22923.4	35045.5	24344.3	17150.8	23046.4	23523.8	15781	9326.54	14607.2	12920.4	10459.4	8908.68	0.000374393	0.493057
Solyc07g052770.2.1	1	1	25.12	disease resistance protein (TIR-NBS-LRR class)	AT5G17680.1)					416298	403915	504164	183520	215617	219514	280630	147535	214766	52236	168813	85106.8	0.0288599	0.488457
Solyc12g007310.2.1	2	1	56.55	Lactoylglutathione lyase	A0A059CVI9	0016829 : lyase activity; 0043167 : ion binding			362	25018	16181	19806.9	14503.7	20572	16619.8	15449.1	9245.72	10559.8	6888.33	6858.02	5418.24	0.00121566	0.482862
Solyc02g093680.3.1	2	1	52.09	succinate dehydrogenase						20957.5	42455	32553	27522.7	49899.4	30429.6	15400.3	24571.1	19747.5	14714.2	11782	12036.5	0.00179775	0.482058
Solyc04g077670.3.1	2	1	40.06	Serine carboxypeptidase, putative	B9R6Y4	0008233 : peptidase activity		0019748 : secondary metabolic process	468	3696.21	4388.74	4523.4	5403.38	3781.46	4150.98	1826.63	1862.06	2107.12	2037.68	3030.45	1618.51	3.21256e-05	0.481127
Solyc04g054980.3.1	2	1	106.76	PLAT domain-containing protein 1	PLAT1					102687	124479	100974	107774	115067	93716.8	54156.4	61555	46440	39240.5	60294.7	48451.4	3.73335e-06	0.48106
Solyc07g048090.2.1	2	1	99.24	Fasciclin-like arabinogalactan protein	G7K503		0016020 : membrane	0044085 : cellular component biogenesis	262	185963	133196	173428	171449	163835	212913	97938.9	53141.2	90503.5	72375.6	105021	78107.8	8.72878e-05	0.477609
Solyc03g120790.1.1	1	1	13.5	LOW QUALITY:ovate family protein 8						8869.01	10660.7	16147.7	5907.55	7412.91	8234.01	8542.67	3613.42	6085.82	947.312	6103.53	1689.42	0.0300032	0.471454
Solyc01g106450.3.1	1	1	64.98	L-galactose dehydrogenase	Q07A10	0016491 : oxidoreductase activity			321	12177.7	12500.6	13200.4	8262.47	13798.4	7894.37	7900.5	5585.16	2719.08	5822.11	5183.08	4703.2	0.00126714	0.47046
Solyc12g008590.2.1	4	1	241.72	Profilin	A0A0V0HAW8	0005515 : protein binding	0005856 : cytoskeleton		131	86782.4	107463	127672	118264	93444.8	64581	57487.4	47588.9	54196.4	26194.2	39015.7	54336.7	0.000637424	0.466092
Solyc03g115050.3.1	1	1	18.52	Replication A 70 kDa DNA-binding subunit	A0A0B0N129	0003676 : nucleic acid binding; 0043167 : ion binding	0005634 : nucleus	0006259 : DNA metabolic process; 0006281 : DNA repair; 0006260 : DNA replication	626	37746.3	10846.3	7826.08	62077.3	58423.3	87912.7	9787.85	15470	18607.3	38892.9	20573.3	19899.5	0.271406	0.465317
Solyc01g088480.3.1	1	1	15	UMP-CMP kinase	K4AYN8					9985.42	6154.12	8245.79	9848.16	11508.9	10710.7	4789.69	5641.81	2116.58	2673.81	5896.79	5108.54	0.00212684	0.464584
Solyc01g099000.1.1	1	1	22.74	Pentatricopeptide repeat-containing protein	A0A0B2P3V1					25843.6	37329	56083.2	25746.1	23537.8	25718.8	23211.5	23480.1	13919.6	5274.58	18520.1	5542.53	0.0173496	0.463035
Solyc11g067100.2.1	1	1	59.69	60s acidic ribosomal family protein	A9PCM7	0005198 : structural molecule activity	0005840 : ribosome	0006412 : translation	113	5504.76	6338.9	12424.3	5116.8	8887.47	7954.99	2834.35	6593.52	2893.18	3894.12	1536.42	3570.33	0.00624082	0.461242
Solyc07g021540.3.1	1	1	16.28	GRAM domain protein/ABA-responsive-like protein	G7KW78				288	7476.49	12984.8	9918.42	16313	12455.5	10236.4	6001.66	2893.82	2806.95	6313.85	7163.85	6755.32	0.00284992	0.460267
Solyc06g007200.3.1	1	1	38.25	Protein phosphatase 2C	Q3V656	0043167 : ion binding; 0016787 : hydrolase activity			392	11519.4	7446.2	4985.88	15185.4	10471.9	10621	7571.69	3379.57	2751.5	3030.09	6904.28	3992.37	0.00693989	0.458735
Solyc08g080680.3.1	1	1	40.54	Calcium-dependent lipid-binding domain-containing protein	A0A0K9PV75				133	5796.61	13376.4	25396.8	12296	10520.1	8031.18	7148.05	7027.82	3526.96	9639.46	342.39	6871.97	0.0876925	0.458207
Solyc04g014510.3.1	3	1	145.15	glutamine synthase						6620.78	6769.05	10364.4	10932.4	9835.37	11061.5	4454.57	2710.83	4450.27	0	7218.72	6557.26	0.189758	0.45682
Solyc07g047625.1.1	1	1	19.67	LOW QUALITY:Cytochrome c biogenesis						9682.64	19551	15271	13679	12555.3	17463.8	12477.5	5753.76	3195.09	6866.74	5963.19	5718.28	0.00205663	0.453213
Solyc10g074980.2.1	1	1	59.99	Vacuolar sorting receptor family protein	B9HDJ2					4513.06	6455.23	9595.11	4545.59	4860.46	2927.02	2713.44	964.787	2620.66	621.927	2518.63	5382.55	0.0239063	0.450565
Solyc08g077240.3.1	1	1	17.46	S-adenosyl-L-methionine-dependent methyltransferases superfamily protein	AT4G18030.1)					3811.45	1934.98	1436.13	2847.67	1411.6	1764.67	1333.74	825.954	1752.67	604.19	809.079	599.007	0.00679803	0.448615
Solyc06g076510.3.1	1	1	58.13	Phosphoserine phosphatase, putative	B9RLN8	0043167 : ion binding; 0016787 : hydrolase activity	0009536 : plastid; 0005737 : cytoplasm	0006793 : phosphorus metabolic process; 0006520 : cellular amino acid metabolic process	295	30413.4	25015.7	20035	29501.7	80292.4	53756.7	15392	28674.3	12700.6	4504.61	10779.5	35088	0.0369697	0.448252
Solyc02g014150.3.1	1	1	27.36	Photosystem II stability/assembly factor HCF136	G7JPH8				396	12417.9	23543.5	19082.8	24326.7	27042.5	23203.5	21500.5	14323.5	5215.63	3067.43	8355.12	5373.96	0.0102527	0.446208
Solyc04g076200.3.1	1	1	38.21	Adenine nucleotide alpha hydrolases-like superfamily protein	AT1G09740.2)					1606.79	1296.65	2247.1	2455.93	1917.55	2512.83	367.886	1547.33	676.507	674.07	969.413	1087.86	0.00310953	0.442231
Solyc04g054310.3.1	1	1	52.73	Alanine-glyoxylate aminotransferase, putative	B9T1D1	0016740 : transferase activity; 0008144 : drug binding; 0019842 : vitamin binding; 0043167 : ion binding; 0048037 : cofactor binding			483	2492.44	6988.02	3578.25	6316.77	9619.65	2947.89	1832.91	3016.94	1815.83	3001.85	1894.48	2459.96	0.0128237	0.438968
Solyc03g115760.3.1	1	1	35.55	Vesicle transport v-SNARE protein	A0A0K0XR76	0005515 : protein binding	0005737 : cytoplasm; 0005783 : endoplasmic reticulum; 0016020 : membrane; 0031982 : vesicle; 0043229 : intracellular organelle; 0005794 : Golgi apparatus; 0005768 : endosome; 0032991 : protein-containing complex	0016192 : vesicle-mediated transport; 0051641 : cellular localization; 0015031 : protein transport; 0016050 : vesicle organization; 0048284 : organelle fusion; 0061024 : membrane organization	221	2126.89	1779.12	2439.52	3114.34	2045.36	2431.58	1417.28	803.145	659.453	688.166	950.04	1563.78	0.000429648	0.436389
Solyc05g055090.3.1	1	1	19.87	Ubiquitin carboxyl-terminal hydrolase 12	UBP12					1247.04	1903.48	989.304	2896.97	1850.89	2116.04	1313.95	656.582	558.509	1005.78	231.418	1019.25	0.0125707	0.434897
Solyc08g006720.3.1	1	1	45.12	Glutathione peroxidase	K4CIG0					27057.3	27669.6	37165.3	39365.5	44520.9	29881.5	24096.7	11150.4	16394.5	8376.88	11739.7	17206.6	0.000524571	0.432581
Solyc12g042580.2.1	1	1	29.76	Blue copper-like protein	B8Y8A0	0009055 : electron transfer activity	0016020 : membrane		173	4818.87	6891.87	3356.16	7859.39	3529.88	3984.1	2517.98	2402.22	4928.96	3.18569	2693.21	592.411	0.126842	0.431598
Solyc03g025950.3.1	1	1	24.55	Membrane steroid-binding protein	G5DXK7		0016020 : membrane		216	28642.6	13634.5	29314.4	37185.8	35415.5	25292.8	17960.8	6829.22	13327.5	4992.28	14748.3	14808.6	0.00574135	0.428749
Solyc06g061070.3.1	2	1	76.53	Glycine cleavage system protein H	A9PG07		0005960 : glycine cleavage complex; 0005739 : mitochondrion	0006520 : cellular amino acid metabolic process; 0017144 : drug metabolic process; 0042133 : neurotransmitter metabolic process	165	16964.5	17067.6	20943.1	31858.9	26911.6	24059.4	18302.2	10885.4	6926.49	8200.09	6948.63	7677.72	0.000714221	0.427709
Solyc07g006870.3.1	1	1	22.31	Xyloglucan endotransglucosylase/hydrolase	K4CBF8					6066.74	11065.6	4179.87	10763.3	8131.21	6554.6	2237.52	3781.89	1778.52	8439.11	1608.42	1913.06	0.00743272	0.42254
Solyc07g054290.1.1	1	1	46.43	photosystem II family protein	AT1G03600.1)					4831.54	6596.32	6928.54	2950.71	6441.51	5329.69	3304.97	3574.67	1864.51	1072.09	2379.4	1479.33	0.00238007	0.413412
Solyc04g009410.3.1	1	1	63.19	Proteasome subunit beta type	K4BP97					15699.5	17854.9	15338.4	13579.9	19292.6	18369.7	10602	7159.26	3717.83	2797.11	9404.56	6616.11	0.00104722	0.402425
Solyc05g026240.2.1	1	1	37.37	Leucine-rich repeat receptor-like protein kinase family	A0A0K9Q1P6	0016740 : transferase activity			425	3275.77	18311.9	7638.01	8974.71	15534.5	7426.46	5162.18	1154.47	13440.3	1593.8	1239.48	1975.98	0.0261681	0.401662
Solyc11g020280.2.1	1	1	17.73	Receptor-like protein kinase HSL1	W9T2E3	0000166 : nucleotide binding; 0008144 : drug binding; 0043167 : ion binding; 0016740 : transferase activity	0016020 : membrane		982	47569	15945.2	0	0	0	1121.75	756.791	23258.8	0	0	1890.61	0	0.861847	0.400801
Solyc10g050610.1.1	1	1	20.22	LOW QUALITY:RING/U-box superfamily protein						60480.2	127279	132609	58802.3	67033.9	51880.8	55261.2	30603.9	44413.1	7571.7	47777.9	13963.7	0.0164557	0.400718
Solyc09g082760.3.1	1	1	28.7	Aspartic proteinase	A0A0B2PY44	0008233 : peptidase activity		0006629 : lipid metabolic process	508	2020.25	1447.37	2545.46	3858.57	2158.87	3401.79	1130.68	0	1876.52	465.657	1363.11	1294.83	0.14522	0.39727
Solyc08g079255.1.1	1	1	27.45	Lipid transfer protein	I3SGW1				148	15628.4	13335.4	13698.9	14106.5	13658.1	18744.6	5175.82	3764.94	3736.91	10541.4	5517.08	6522.06	0.000146573	0.395396
Solyc02g085950.3.1	12	1	843.42	cell wall protein X77373						388.918	887.051	1113.85	915.342	830.531	922.193	828.338	331.827	284.835	0	351.699	202.389	0.118519	0.395242
Solyc03g078025.1.1	1	1	27.61	Peptide chain release factor, putative						127916	62304.3	81482.6	111629	127428	112288	43711.7	32037.3	43354.1	50912.8	38468.4	37307.6	4.79392e-05	0.394499
Solyc06g082630.3.1	2	1	76.56	26S protease regulatory subunit 6B homolog	PRS6B					12843.3	8772.41	11191.3	8033.99	11505.5	15720.5	7696.52	4945.39	3516.04	2782.27	4876.84	2862.24	0.000411389	0.391957
Solyc04g082710.3.1	2	1	170.78	Cysteine protease, putative	B9R8S7	0016491 : oxidoreductase activity; 0008233 : peptidase activity	0005576 : extracellular region; 0005773 : vacuole	0006508 : proteolysis; 0009057 : macromolecule catabolic process	349	367552	245406	243224	444939	247395	467665	206153	103644	215422	49110.4	144994	67672.8	0.00370942	0.390341
Solyc02g069150.3.1	1	1	32.69	Vesicle-associated membrane protein, putative	B9SVX6		0016020 : membrane	0016192 : vesicle-mediated transport	221	7713.55	9030.74	4821.71	8651.81	8112.48	8458.6	4272.94	3578.01	2786.15	2546.52	2253.01	2673.19	3.56168e-05	0.387054
Solyc10g007480.3.1	5	1	252	NAD-dependent epimerase/dehydratase family protein	AT1G53500.1)					14400.6	9699.36	15009.5	11929.3	17980.3	21326.5	5867.93	10339.5	5215.59	845.27	8114.15	4113.63	0.0120158	0.381823
Solyc06g083020.2.1	1	1	60.14	Carboxypeptidase	K4CAF7					24020.6	29610.6	26374.2	19880.6	11345.9	20649.4	5969.28	9072.54	11382.5	8666.23	9341.91	5793.48	0.000297872	0.380842
Solyc01g017220.1.1	1	1	36.88	ATP synthase epsilon chain, chloroplastic	ATPE					8027.57	11704.2	12265.6	17305	16385.9	13629.1	12049.2	3988.8	2950.12	785.556	9392.08	879.37	0.0150646	0.378797
Solyc01g073690.2.1	1	1	34.32	V-type proton ATPase subunit D	W9SN12	0005215 : transporter activity; 0016787 : hydrolase activity			261	2929.43	2068.67	2031.11	3466.52	5516.72	2913.31	2704.54	1388.02	852.613	753.824	714.436	747.428	0.00260092	0.378366
Solyc01g010590.2.1	1	1	23.4	Peptidyl-prolyl cis-trans isomerase	K4ATQ3	0016853 : isomerase activity	0005768 : endosome; 0005794 : Golgi apparatus		228	1308.9	959.913	1756.07	889.521	755.839	966.134	319.639	0	698.351	961.79	147.832	357.961	0.103069	0.374537
Solyc06g054250.3.1	1	1	51.3	5'-nucleotidase surE	W9QLZ8	0016787 : hydrolase activity			310	117824	69627.2	69270.6	94466.1	129737	83037.4	62350	17046.6	14579.9	21227.6	44900.2	50180.8	0.00238186	0.37287
Solyc06g073240.3.1	1	1	33.64	Carbohydrate esterase plant-like protein	A0A072W1E8	0016787 : hydrolase activity			250	5404.8	2582.4	3286.82	5336.35	4198.2	4869.92	2861.24	1258.28	1530.52	1425.7	1393.03	1068.84	0.000259699	0.371424
Solyc01g104490.3.1	1	1	15.31	Separase, putative	B9SSN4	0008233 : peptidase activity	0005813 : centrosome; 0005737 : cytoplasm; 0005856 : cytoskeleton; 0005634 : nucleus	0000003 : reproduction; 0000280 : nuclear division; 0007049 : cell cycle; 0007059 : chromosome segregation	2153	66963.9	43026.3	37997.1	71772.1	69438.1	45322.2	42295.7	19404.7	15012.5	10621.9	16647.3	17838.4	0.000622691	0.364165
Solyc09g007270.3.1	5	1	162.93	Ascorbate peroxidase	B9VRH6	0046906 : tetrapyrrole binding; 0048037 : cofactor binding; 0016209 : antioxidant activity; 0016491 : oxidoreductase activity		0050896 : response to stimulus	250	5852.38	3893.59	4249.44	5179.12	3408.55	6936.94	3034.69	246.38	2098.62	1100.94	2328.31	1910.78	0.0104791	0.363134
Solyc06g035970.3.1	6	1	220.31	Tubulin beta chain	TBB					6581.22	6182.59	6647.08	6070.5	7934.17	8074.35	4592.55	3126.56	2597.34	0	4143.07	509.504	0.119889	0.360787
Solyc06g075340.3.1	1	1	36.77	Carbamoyl-phosphate synthase large chain	A0A0B0PI12	0000166 : nucleotide binding; 0008144 : drug binding; 0043167 : ion binding		0006807 : nitrogen compound metabolic process	1184	3664.83	2365.39	4138.28	2644.42	7503.92	3419.83	1409.99	0	0	1518.58	1378.27	4227.03	0.0800048	0.359523
Solyc12g009210.2.1	1	1	41.83	Pectin lyase-like superfamily protein	AT3G42950.1)					2385.3	1538.03	493.821	2401.32	1081.05	2538.88	738.41	276.927	936.834	524.309	320.821	941.279	0.0151596	0.358156
Solyc12g094630.2.1	1	1	39.41	Chloroplast inner membrane localized protein	Q9C7S3					7446.24	6984.2	14041.3	1715.13	4365.23	9742.7	9506.87	3295.35	1945.25	79.531	49.2908	965.751	0.0468538	0.35765
Solyc02g072105.1.1	1	1	37.05	Dihydroorotase, mitochondrial, putative	B9RVX9	0016787 : hydrolase activity	0009536 : plastid	0006139 : nucleobase-containing compound metabolic process; 0009117 : nucleotide metabolic process	398	3216.43	2320.44	4534.22	3736	2547.13	4500.17	137.754	874.741	2184.96	1203.45	1159.66	1856.04	0.0129655	0.355638
Solyc03g115200.3.1	1	1	31.05	Glucan endo-1,3-beta-glucosidase-like protein	K8DWB8				210	24761.1	13214	17194.2	16059	9576.25	19493	6856.4	6020.15	5703.16	6418.36	3157.58	7398.3	0.000220382	0.354485
Solyc10g078930.2.1	1	1	28.53	Activator of 90 kDa heat shock ATPase	A0A0B0MWI3	0030234 : enzyme regulator activity; 0005515 : protein binding			354	6669.25	6943.87	10644.4	8467.19	11013	9189.51	3837.68	3880.87	1120.03	0	1682.21	7921.54	0.118027	0.348447
Solyc12g006975.1.1	1	1	22.83	Leucine-rich repeat receptor-like protein kinase family	A0A0K9PTR8	0016740 : transferase activity			548	1879.3	2084.22	832.71	1630.92	1076.75	1908.98	783.977	494.329	809.411	391.758	789.302	0	0.118969	0.347267
Solyc01g079160.3.1	1	1	25.08	GDSL esterase/lipase	W9R6R2	0016787 : hydrolase activity			561	1248.19	716.435	117.513	946.029	416.887	235.92	878.673	0	381.538	0	0	0	0.0153946	0.342358
Solyc04g054990.3.1	2	1	71.43	PLAT domain-containing protein 1	PLAT1					5207.44	2665.45	920.266	2387.41	5806.63	5959.44	1366.36	675.055	2590.83	0	2003.46	1000.11	0.143949	0.332764
Solyc06g067950.3.1	1	1	19.01	Acyl-protein thioesterase 2	A0A0B0PZC3	0016787 : hydrolase activity			256	1788.18	2099.97	4022.84	1934.62	1423.26	1825.64	1537.89	1228.51	465.896	387.06	659.253	0	0.102531	0.326748
Solyc06g065990.1.1	2	1	60.63	ATP synthase subunit b	A0A0K9PIX0	0005215 : transporter activity	0016020 : membrane; 0016469 : proton-transporting two-sector ATPase complex	0006811 : ion transport; 0009117 : nucleotide metabolic process; 0017144 : drug metabolic process	230	267.454	20028.6	19346.7	8149.7	18055.2	3360.94	8598.66	3012.03	4733.6	0	4105.35	2152.48	0.276839	0.326579
Solyc05g021535.1.1	1	1	23.53	calmodulin-binding transcription activator --						218573	111308	70915.1	152153	120413	169576	64467.9	32612.3	47920.8	23105.9	60661.1	43790.4	0.000527025	0.323344
Solyc05g013720.3.1	1	1	122.4	Alpha-galactosidase	K4BY93					45873.1	46442.4	33739.4	75183.1	53961.7	56969.8	25811.8	9826.88	16379.8	16761.3	18644.4	13057.7	5.6043e-05	0.321883
Solyc04g079040.3.1	1	1	43.79	Serine carboxypeptidase, putative						8586.17	10003.9	6792.08	14623.1	12620.7	9306.68	8335.46	2663.37	1907.92	2584.76	2396.43	2018.01	0.000491555	0.321413
Solyc12g010860.2.1	5	1	216.49	tft8						9595.34	9720.7	5522.37	5964.46	8634.91	10125.1	4973.32	0	4272.7	0	3628.97	3045.22	0.0788329	0.321212
Solyc01g097340.3.1	8	1	348.37	GDP-mannose 3',5'-epimerase	C6K2K9	0016853 : isomerase activity; 0000166 : nucleotide binding; 0048037 : cofactor binding			376	24656.4	24863.3	25104	21443.9	30156	28444.2	11108.7	9110.32	7142.25	833.362	15886.2	5313.88	0.00733236	0.31936
Solyc04g007910.3.1	1	1	18.24	Glucan endo-1,3-beta-glucosidase, putative	B9SP53	0016787 : hydrolase activity	0016020 : membrane	0005975 : carbohydrate metabolic process	533	15606.9	11028.4	4790.75	6630.65	11565.9	10715.3	3247.1	2640.94	3879.76	4311.34	3230.99	1834.99	0.000408685	0.317298
Solyc10g045380.2.1	1	1	33.95	Vacuolar protein sorting-associated protein 62	A0A103Y146				549	11334	23244.4	15801.9	14514.1	8825.43	9478.76	5384.01	3802.95	5128.37	5786.04	3279.96	2927.32	0.000133039	0.316215
Solyc01g005950.3.1	2	1	61.16	Serine/threonine-protein phosphatase	B9GY91	0016787 : hydrolase activity			313	680.368	2014.12	2499.15	2364.51	2590.4	1361.5	1593.56	784.88	264.444	193.233	262.243	517.833	0.00611307	0.314177
Solyc05g046020.3.1	2	1	83.99	Peroxidase	K4C0T5					10054.2	10048.2	12750.3	6935.06	6497.95	5657.06	3735.22	2213.93	5774.59	595.742	1936.59	1702.97	0.00257102	0.307243
Solyc12g015690.2.1	1	1	60.86	Fasciclin-like arabinogalactan protein	G7K0M1		0016020 : membrane; 0005773 : vacuole		421	22002.1	33984.9	23058	32699.6	27037.3	31005.7	10209.9	3452.46	13573.6	9619.31	10767.9	4037.56	0.00034907	0.304267
Solyc07g056490.4.1	1	1	33.88	Glutathione s-transferase						12421.6	9097.08	11117.2	7231.16	11808.4	7109.73	5709.85	2699.09	679.029	1626.08	2379.93	4447.45	0.0016496	0.298399
Solyc03g111230.3.1	1	1	45.79	Ribosomal protein	Q947H2	0005198 : structural molecule activity	0005840 : ribosome	0006412 : translation	175	13602.3	3889.76	7149.27	24552.3	47346	15547.5	28172.8	1513.54	0	1218.12	999.262	0	0.0404758	0.284633
Solyc04g057980.3.1	1	1	16.53	Orange Ripening						3247.79	6667.64	5567.64	3533.4	3839.76	3668.95	2118.51	2449.15	350.478	627.967	1402.84	330.457	0.00222385	0.274434
Solyc03g118120.3.1	1	1	37.85	Transferase, transferring glycosyl groups, putative	B9RG20	0016740 : transferase activity			208	11221.4	10447.8	8740.8	9384.35	8055.66	5446.78	2866.15	3566.67	1989.3	1003.73	2548.41	2629.08	7.65522e-05	0.274
Solyc02g062340.3.1	5	1	303.17	Fructose-bisphosphate aldolase	K4B6C3					25314.3	31435.3	33018.4	24087.9	24962.6	29886.6	14901.6	7566.02	9199.05	1021.2	8696.27	4116.56	0.00240008	0.269706
Solyc07g042500.3.1	1	1	36.82	Alpha/beta-Hydrolases superfamily protein, putative	A0A061GM37	0016787 : hydrolase activity	0016020 : membrane		1788	1071.57	3227.27	2399.34	1865.32	2202.78	4764.74	625.151	297.73	1871.53	46.0464	74.0819	1246.09	0.0136368	0.267892
Solyc10g085670.2.1	2	1	79.71	MAP kinase kinase kinase 79						9194.02	12997	7263.48	11076.9	6099.25	8862.54	1284.66	3163.38	10231.2	0	0	0	0.0227771	0.264524
Solyc07g062070.3.1	1	1	47.14	Ribokinase	M1AA65	0000166 : nucleotide binding; 0008144 : drug binding; 0043167 : ion binding; 0016740 : transferase activity	0005737 : cytoplasm; 0005634 : nucleus	0005975 : carbohydrate metabolic process	397	5047.55	918.402	8133.42	10427.8	17636.7	15151.3	4260.24	5220.61	2514.64	0	3101.62	0	0.0913657	0.263405
Solyc01g098550.3.1	1	1	29.6	Indole-3-glycerol phosphate lyase	W9QCL1	0016829 : lyase activity			339	11423.1	7269.44	6334.27	1218.44	12565.8	24441.4	8150.29	2188.99	0	0	1462.19	4756.14	0.0782467	0.26177
Solyc02g036370.3.1	1	1	18.76	Myb family transcription factor						49024.7	86233.6	139868	63574.6	46263.6	85825.6	34907	32702.9	21303	6879.82	17134.7	9955.41	0.00106847	0.261014
Solyc02g070940.1.1	5	1	210.72	Chlorophyll a-b binding protein, chloroplastic	Q41422	0043167 : ion binding; 0046906 : tetrapyrrole binding; 0048037 : cofactor binding	0009536 : plastid; 0009579 : thylakoid; 0016020 : membrane; 0009521 : photosystem	0006091 : generation of precursor metabolites and energy; 0015979 : photosynthesis; 0006464 : cellular protein modification process	265	0	1997.73	5258.26	7046.67	2852.91	1797.76	3224.31	516.969	0	0	1161.1	0	0.169255	0.258655
Solyc10g081240.2.1	2	1	59.58	GrpE protein homolog	K4D311					2080.11	2065.98	6724.05	5388.7	6907.7	6279.32	1040.81	3592.89	1137.16	0	0	1679.09	0.0597524	0.253005
Solyc03g044380.3.1	1	1	20.2	Histone-lysine N-methyltransferase MEDEA						23986.5	21732.3	28470.2	19144.5	11338.7	16082.3	10164.3	7166.65	4606.99	1753.9	3454.32	2917.12	0.000400311	0.248962
Solyc09g014530.3.1	2	1	73.45	MLP	G8DRV9			0050896 : response to stimulus	157	765.919	534.204	1970.18	1382.29	1026.28	627.493	339.973	91.2451	445.144	270.052	397.525	0	0.0621215	0.244822
Solyc01g103230.3.1	1	1	25.96	Non-lysosomal glucosylceramidase	K4B1P9					9999.71	1872.96	4131.11	4545.26	4578.35	5567.92	431.616	796.159	4176.39	0	2103.11	0	0.046784	0.244574
Solyc01g081570.3.1	1	1	81.57	carboxyl-terminal peptidase (DUF239)	AT2G44210.1)					13971.4	28438.6	22643.9	11277.4	13256.8	11821.2	7149.73	3366.7	5463.94	1132.73	4921.58	2697.34	0.000688573	0.243883
Solyc09g098150.3.1	1	1	16.78	Metacaspase	K4CWY6				416	1665.11	10501	19837.1	7394.89	10073.8	3481.25	1297.17	2105.36	4383.14	1794.4	0	3314.36	0.124537	0.243507
Solyc06g075990.3.1	1	1	19.66	dessication-induced 1VOC superfamily protein	AT1G07645.1)					20450.8	22741.9	19835.8	10717	8690.13	12206.1	7243.5	3207.3	4218.75	1944.81	4033.04	2317.43	0.000187964	0.24265
Solyc01g106320.2.1	1	1	30.32	Octicosapeptide/Phox/Bem1p family protein	AT5G64430.1)					5334.11	4187.84	6413.76	6882.7	7181.19	6128.9	3460.27	1208.75	939.755	0	1397.71	1693.18	0.0767523	0.240798
Solyc12g096540.2.1	6	1	236.32	40S ribosomal protein S10-like	Q2XPV4		0005840 : ribosome		180	11207.3	36402.2	24076.2	27482.2	21994.6	27514.4	8445.34	7026.57	7529.11	6478.72	2437.79	3380.25	0.000221723	0.237413
Solyc03g025720.3.1	1	1	61.76	4-coumarate:CoA ligase-like protein	A0A0A1ETC4	0016874 : ligase activity			521	14411.1	29690	12712	14164.7	6208.47	7223.02	7173	2889.72	8020.92	1853.5	0	0	0.0603671	0.236196
Solyc11g010120.2.1	1	1	66	Peroxidase	K4D5H3					5610.94	11261	10172.9	4732.86	7684.55	5848.98	1258.44	1594.34	3461.07	1354.06	1867.63	1166.65	4.81882e-05	0.236193
Solyc05g050770.3.1	1	1	19.42	Serine carboxypeptidase, putative	B9R6Y4					18513.3	10106.9	27300.8	5201.88	10651.8	8148.55	3834.43	793.324	3555.49	3383.8	1800.58	4965.59	0.00239339	0.229385
Solyc02g083760.3.1	1	1	57.42	Pathogenesis-related thaumatin family protein	G7JWA0		0005576 : extracellular region; 0016020 : membrane	0050896 : response to stimulus	316	19296.3	31955.7	18781.7	19634.7	12292.3	15627.9	5093.78	3478.67	6541.74	1107.03	6662.86	3841.93	0.000371659	0.227284
Solyc01g108840.3.1	1	1	22.56	Receptor protein kinase, putative	B9T5F6	0000166 : nucleotide binding; 0008144 : drug binding; 0043167 : ion binding; 0016740 : transferase activity; 0038023 : signaling receptor activity	0016020 : membrane	0006464 : cellular protein modification process; 0006793 : phosphorus metabolic process	951	4322.61	10027.6	0	15065.6	0	1053.74	6915.19	0	0	0	0	0	0.10241	0.226954
Solyc01g096170.3.1	1	1	25.21	MAP kinase kinase kinase 5						28373.9	16652.9	14620.2	19799.9	15804.9	26406.1	4550.29	4683.94	8096.04	2953.62	4975.3	2246.94	3.04718e-05	0.226094
Solyc04g071565.1.1	1	1	21.57	Thioredoxin family protein	A9PGA7	0016491 : oxidoreductase activity	0005575 : cellular_component; 0005737 : cytoplasm	0050789 : regulation of biological process; 0065008 : regulation of biological quality; 0006662 : glycerol ether metabolic process	170	7963.58	9949.02	9386.09	7220.79	10128.1	13164.3	2704.75	1744.13	3982.83	0	724.812	3604.99	0.0716174	0.220742
Solyc11g013480.2.1	1	1	18.99	Auxin Response Factor 17						843674	685299	709177	833254	713814	837445	287408	241114	254804	57057	104590	74161.6	0.000160163	0.220465
Solyc07g042035.1.1	2	1	56.34	BED zinc finger,hAT family dimerization domain	A0A061DK10	0003676 : nucleic acid binding; 0005515 : protein binding			657	1950.69	2431.83	1706.68	3048.27	1197.69	1539.92	808.16	123.457	61.4523	329.85	901.852	291.028	0.00177584	0.211855
Solyc09g072900.3.1	1	1	35.41	Endo-1,3-1,4-beta-d-glucanase, putative	B9SFP3	0016787 : hydrolase activity			239	9888.79	12340	10877.4	12719.2	51749.9	21537.5	2088.01	4145.83	1268.37	0	4458.9	13243	0.0816259	0.211599
Solyc05g013990.3.1	1	1	81.78	T-complex protein 1	B9HTF6	0000166 : nucleotide binding; 0008144 : drug binding; 0043167 : ion binding; 0005515 : protein binding	0005737 : cytoplasm; 0032991 : protein-containing complex	0006457 : protein folding	535	2653.43	1395.02	3071.17	1562.16	5157.19	4716.1	606.24	1541.32	482.104	310.953	0	929.871	0.0608711	0.208595
Solyc06g071870.3.1	1	1	31.43	Ribosomal protein	Q947H2	0005198 : structural molecule activity	0005840 : ribosome	0006412 : translation	175	3650.85	2765.64	961.655	5060.31	4227.12	1633.07	3783.16	0	0	0	0	0	0.000856497	0.206746
Solyc10g047630.2.1	1	1	15.66	Nitrilase/cyanide hydratase and apolipoprotein N-acyltransferase family protein	AT5G12040.1)					5056.62	4392.77	1315.29	28772.5	11685.4	9791.56	4363.71	0	2563.1	5667.65	0	0	0.0347539	0.206419
Solyc10g050160.2.1	4	1	166.64	Caffeoyl-CoA O-methyltransferase	CAMT					1831.52	8213.65	4873.29	10889.5	50025.8	31814.6	8805.85	2923.07	108.751	1152.25	3812.46	4426.08	0.0644652	0.197202
Solyc11g056680.1.1	1	1	35.84	Leucine-rich repeat receptor-like protein kinase family	A0A0K9PVU5	0016740 : transferase activity			370	1058.36	2206.92	3184.6	2618.73	4561.78	5551.69	1432.29	264.889	1967.66	0	36.9119	0	0.0224857	0.192979
Solyc09g015830.2.1	1	1	55.71	Kinase, putative	B9SRU2	0000166 : nucleotide binding; 0008144 : drug binding; 0043167 : ion binding; 0016740 : transferase activity	0016020 : membrane; 0055044 : symplast	0006464 : cellular protein modification process; 0006793 : phosphorus metabolic process	891	17662.3	27117.7	21123.6	15570.8	19193.4	17870	0	2779.79	6570.62	3528.32	9859.76	0	0.0468649	0.191825
Solyc01g073740.3.1	1	1	20.4	Citrate synthase	M1CTV7	0016740 : transferase activity		0006082 : organic acid metabolic process; 0017144 : drug metabolic process; 0044238 : primary metabolic process; 0045333 : cellular respiration	470	5178.68	3947.62	5225.09	3670.49	6139.85	3034.52	414.866	1416.15	490.21	1262.54	0	1622.49	0.0502927	0.191433
Solyc01g111210.3.1	1	1	40.13	Amidase, putative	B9SQJ8	0016787 : hydrolase activity			509	11367.4	13642.5	11258.7	3597.14	5468	5341.41	3509.13	2575.03	2482.73	503.421	598.157	0	0.0582888	0.190793
Solyc04g024540.1.1	1	1	22.22	Protein Ycf2						14000.9	3915.18	1451.66	8076.13	10789.2	17726.4	3338.29	427.635	1680.73	309.934	3775.35	1064.49	0.0111327	0.189359
Solyc08g083255.1.1	1	1	22.89	Purple acid phosphatase	A0A0V0IIF1	0016787 : hydrolase activity; 0043167 : ion binding			637	1308.37	1383.03	1057.94	1405.14	1470.29	1944.53	468.388	352.764	0	0	797.536	0	0.0163533	0.188894
Solyc06g050170.3.1	1	1	22.52	Potassium transporter	W8NQ93	0005215 : transporter activity	0016020 : membrane		794	3608.76	4541.32	9503.91	1996.66	5108.75	5592.2	1316.01	421.128	2521.61	0	944.518	404.302	0.0499277	0.184754
Solyc02g068450.3.1	1	1	17.87	V-type proton ATPase subunit F	A0A0V0HAU3	0005215 : transporter activity; 0016787 : hydrolase activity	0016469 : proton-transporting two-sector ATPase complex		130	6208.02	11790.8	15757.4	6401.38	10402.9	4672.58	0	0	1417.27	0	5691.25	2920.51	0.0198365	0.181576
Solyc07g064240.3.1	1	1	31.7	Early nodulin-like protein	A0A072VAV5	0009055 : electron transfer activity	0016020 : membrane		200	9785.35	7532.05	5373.49	12266.5	4909.52	12928.1	3240.79	1224.7	748.923	0	3114.78	1223.27	0.0567015	0.180935
Solyc03g118910.1.1	1	1	16.2	T-complex protein 1 subunit delta	K4BM40					1966.31	860.919	1436.41	83093.6	23905.4	45659.5	3927.22	0	5171.38	9114.48	8.65281	10065.3	0.168441	0.180261
Solyc09g011080.3.1	12	1	591.37	Ribulose bisphosphate carboxylase/oxygenase activase	V9IMY5	0000166 : nucleotide binding; 0008144 : drug binding; 0043167 : ion binding			439	980.991	6096.26	3297.87	2409.48	2701.37	2462.23	2.4749	0	0	1548.92	0	1591.76	0.00680845	0.175124
Solyc12g095910.2.1	1	1	87.66	cysteine protease						61001	73472	69571.9	43542.7	35198.8	42317.9	10354.8	12054.4	11433.2	5539.95	10317	6007.43	2.44703e-06	0.17135
Solyc10g079500.2.1	1	1	17.59	Inosine-5'-monophosphate dehydrogenase	K4D2J1					556.772	636.24	882.199	965.999	875.8	1260.81	0	0	446.101	0	422.52	1.50405	0.00491576	0.168049
Solyc05g009530.3.1	2	1	75.07	Dihydrolipoamide acetyltransferase component of pyruvate dehydrogenase complex	K4BXC7					32098	44145.9	54557.3	59003.4	100612	62556.6	11171.2	7638.56	3502.1	1650.62	29423.7	3632.11	0.000567662	0.161537
Solyc01g008700.3.1	1	1	17.91	Crossover junction endodeoxyribonuclease, putative	A0A072UU82				275	3520.36	2914.67	3452.31	2275.32	2793.42	2308.85	1096.07	586.233	420.174	178.634	341.114	155.393	6.21995e-05	0.160882
Solyc02g083710.3.1	1	1	51.95	26S proteasome non-ATPase regulatory subunit 4	A0A0B2PG91		0000502 : proteasome complex		398	24424.3	49183.4	41187.4	88349.1	94862.6	83005.7	28055.6	5588.97	5354.66	11872.8	1897.79	5900.88	0.000604965	0.153986
Solyc11g011060.2.1	2	1	45.23	disease resistance protein (TIR-NBS-LRR class)						106975	39207.9	42376.1	37940	38530.3	39117.9	11574.9	11464.3	10144.6	1357.38	7050.69	5042.59	0.000337752	0.153328
Solyc04g072700.3.1	1	1	17.07	Heavy metal transport/detoxification superfamily protein	AT4G08570.1)					16581.2	15521.8	17632.7	22707.3	14120.2	12423.7	5177.15	932.373	4847.97	0	3676.15	455.457	0.0389025	0.152435
Solyc08g074790.3.1	2	1	57.35	Eukaryotic translation initiation factor 3 subunit G	K4CMJ7					273.57	1152.53	1324.9	653.312	502.194	1200	355.54	104.921	5.3626	69.8787	227.759	0	0.016202	0.149507
Solyc08g082700.3.1	1	1	43.01	26S proteasome non-atpase regulatory subunit, putative	B9RYN7		0005737 : cytoplasm; 0000502 : proteasome complex	0006508 : proteolysis; 0009057 : macromolecule catabolic process	267	3009.2	2512.29	2707.72	2195.75	3457.33	3297.52	1275.98	760.989	0	0	460.423	0	0.0128631	0.145368
Solyc05g015150.3.1	1	1	16.31	Receptor-like kinase	G7KTA0					29433.5	24827.4	80792.1	44859.4	80606.6	49960.9	2546.97	3503.63	19095.1	1878.6	15331.2	2413.73	0.000556195	0.144194
Solyc12g099000.2.1	8	1	336.41	S-adenosylmethionine synthase	M1A0F3	0000166 : nucleotide binding; 0008144 : drug binding; 0043167 : ion binding; 0016740 : transferase activity		0006730 : one-carbon metabolic process; 0006790 : sulfur compound metabolic process; 0017144 : drug metabolic process; 0051186 : cofactor metabolic process	393	0	4909.02	1264.52	2079.65	1161.79	1528.4	0	910.413	663.212	0	0	0	0.0601979	0.143797
Solyc04g053080.3.1	1	1	44.63	OTU-like cysteine protease family protein	B9I9W0	0008233 : peptidase activity			326	938.389	1732.13	2177.17	2725.26	2398.9	2271.22	410.834	705.147	0	0	302.167	341.965	0.0247114	0.143764
Solyc09g090680.3.1	1	1	35.8	Cysteine-rich repeat secretory protein	A0A0K9P487		0016020 : membrane; 0055044 : symplast	0006810 : transport; 0040011 : locomotion; 0046794 : transport of virus	316	4948.49	6481.89	6320.12	7630.39	4878.49	8317.35	1118.8	1702.41	1396.68	173.429	799.234	294.913	0.000185208	0.142196
Solyc04g077020.3.1	8	1	381.52	Tubulin alpha chain	TBA					37407.5	19213.1	46994.4	31248.6	44499.1	36468.7	12817.6	4647.21	6927.06	4006.2	1784.19	44.3288	0.00867382	0.140047
Solyc03g025600.3.1	1	1	42.61	Pectinacetylesterase family protein	AT5G23870.3)					6207.9	5481.71	1208.84	3976.43	3222.38	4680.01	991.282	797.996	1392.94	0	0	239.686	0.0272131	0.138107
Solyc03g098430.3.1	1	1	23.31	Xyloglucan endotransglucosylase/hydrolase	K4BJQ8					513.247	2376.32	4892.27	324.208	21.4255	27.4535	482.428	0	288.953	25.3456	326.284	3.21935	0.16312	0.138104
Solyc01g073970.3.1	1	1	21.58	Histone H3	A0A068VC55	0003676 : nucleic acid binding; 0005515 : protein binding	0000786 : nucleosome; 0005634 : nucleus		136	1665.32	254.181	0	394.764	626.665	0	0	383.149	0	0	16.6896	0	0.143685	0.135957
Solyc10g054910.1.1	4	1	307.52	Peptidyl-prolyl cis-trans isomerase	K4D184					120389	101223	145444	109344	91595.7	176248	25489	9820.43	14102.9	11013.3	23880.5	15829.2	7.41027e-07	0.134546
Solyc12g089370.2.1	2	1	104.01	Peroxidase	K4DH08					6742.9	10556.2	26585.7	5897.2	5993.38	11884.5	0	0	4006.07	2490.25	56.4347	2460.16	0.0220746	0.133209
Solyc11g012730.2.1	1	1	20.15	Thioredoxin family protein	Q9LSU4		0005575 : cellular_component	0050789 : regulation of biological process; 0065008 : regulation of biological quality	210	6031.37	4589.43	8524.07	7191.09	15480	11202	4507.22	0	438.153	0	491.84	1507.52	0.0208921	0.130988
Solyc03g121510.3.1	1	1	13.58	Cytochrome P450, putative	B9SN45	0046906 : tetrapyrrole binding; 0048037 : cofactor binding; 0043167 : ion binding; 0004497 : monooxygenase activity		0006629 : lipid metabolic process; 0042445 : hormone metabolic process; 0065008 : regulation of biological quality; 0032501 : multicellular organismal process; 0032502 : developmental process; 0055114 : oxidation-reduction process	482	330551	378654	513469	621059	484076	482751	147380	54158.4	43113.8	49823.6	26866	42636	5.2507e-06	0.129504
Solyc03g111830.3.1	1	1	19.95	Protein-L-isoaspartate O-methyltransferase	K4BK44					17124.3	19431.3	18696	25858.7	37257.4	28660.9	5831.53	1795.04	1925.79	3569.28	1966.64	3543.45	3.07441e-06	0.126722
Solyc05g013030.1.1	1	1	21.52	26S proteasome non-ATPase regulatory subunit-like protein	G7I549	0005198 : structural molecule activity	0000502 : proteasome complex	0065003 : protein-containing complex assembly; 0006508 : proteolysis; 0009057 : macromolecule catabolic process	421	1267.91	327.241	895.663	1129.49	2088.87	265.736	350.365	399.133	0	0	0	0	0.00489962	0.125441
Solyc07g048050.2.1	1	1	72.82	Auxin-responsive family protein	A0A061DLW5	0043167 : ion binding	0016020 : membrane	0055114 : oxidation-reduction process	403	14085.6	0	44929.8	61862	9688.27	6843.31	0	5.60408	16474.6	0	0	0	0.0225452	0.119935
Solyc11g072690.2.1	1	1	60	LES294902 3-desoxy-D-manno octulosonic acid-8-phosphate synthase						5838.28	3895.69	2639.78	5903.66	6119.59	6120.51	799.862	2174.84	384.181	0	298.235	0	0.0178759	0.119837
Solyc08g081900.3.1	8	1	287.15	Translation initiation factor 2	A0A097PN59	0000166 : nucleotide binding; 0001882 : nucleoside binding; 0043167 : ion binding; 0016787 : hydrolase activity; 0003676 : nucleic acid binding			648	21642.5	22641.1	54639.4	29642.8	87760.3	49922	6033.86	4771.25	7148.41	5871.16	4113.1	3843.37	1.00372e-05	0.119367
Solyc05g013380.3.1	1	1	22.62	Alanine aminotransferase 2	A0A151TGW4	0008144 : drug binding; 0019842 : vitamin binding; 0043167 : ion binding; 0048037 : cofactor binding; 0016740 : transferase activity		0008152 : metabolic process	481	6268.19	6981.18	8881.98	5269.67	7704.42	4164.1	1630.57	431.888	31.779	970.501	1499.84	62.7832	0.00206725	0.117836
Solyc04g081560.3.1	1	1	34.95	Pathogenesis-related thaumatin family protein	A0A072UXB7		0005576 : extracellular region	0050896 : response to stimulus	344	3902.44	12407.4	43798.7	3146.35	2890.05	1847.61	2976.39	2235.33	2552.99	0	0	0	0.0276616	0.114199
Solyc01g109520.3.1	1	1	26.56	Rab family GTPase	D8RRT7	0000166 : nucleotide binding; 0001882 : nucleoside binding; 0043167 : ion binding; 0016787 : hydrolase activity			207	25262.9	20723.2	18173.4	18076.4	16935.3	18226.3	3379.65	1228.75	2423.98	1828.88	2832.7	1246.23	2.18262e-07	0.110225
Solyc11g067060.3.1	1	1	26.45	low molecular weight protein-tyrosine phosphatase						9065.84	15295.1	14457.3	12351	13968.1	9010.12	2341.36	0	3858.8	1533.62	101.953	207.591	0.0154474	0.108477
Solyc12g062540.2.1	1	1	53.57	Ribulose bisphosphate carboxylase large chain	RBL					363280	312011	221699	236742	462616	233076	107363	31515.2	15522	15663.9	15639.5	12038.5	3.0798e-05	0.10809
Solyc05g008450.3.1	1	1	26.65	FAD/NAD(P)-binding oxidoreductase	AT1G15140.1)					3787.03	4236.49	6118.45	1374.85	4600.17	5612.59	0	635.255	349.169	0	208.291	1513.38	0.016244	0.105175
Solyc02g011760.1.1	1	1	32.88	Photosystem I iron-sulfur center						1932.35	1422.56	1878.99	1521.13	663.023	743.541	331.579	104.688	221.124	1.79516	177.94	0	0.0102627	0.102569
Solyc03g034220.3.1	12	1	873.4	Tomato RuBP carboxylase small subunit						14807.8	17937.7	25089.9	25896.5	16332.2	18178.9	5081.53	0	2847.06	334.279	1990.25	1850.55	0.0244801	0.102363
Solyc10g080940.2.1	7	1	251.26	Tubulin beta chain	TBB					25571.9	19380.4	27466.8	22612	27002.1	30668	6038.61	4928.5	2789.63	0	602.785	728.191	0.0223397	0.0988055
Solyc04g007410.3.1	1	1	13.95	transmembrane protein	AT3G45050.4)					23032.2	26319.5	42390.2	27374.8	25157.4	30503.7	8334.99	3961.19	1768.07	552.606	1406.46	1083.37	5.42992e-05	0.0978768
Solyc12g062860.2.1	1	1	42.88	Adenine nucleotide alpha hydrolases-like superfamily protein	AT5G14680.1)					433.912	3738	6768.38	220.068	2146.82	4358.85	462.939	315.361	12.83	319.23	174.814	389.785	0.0188411	0.0948124
Solyc02g062655.1.1	1	1	30.28	Laccase						6878.38	3301.14	3439.23	4367.93	5219.34	4823.89	675.956	25.9229	686.116	0	6.78729	1203.73	0.00727374	0.0927051
Solyc06g074980.3.1	7	1	296.72	cell division cycle 48	AT3G09840.1)					2395.6	2128.35	5874.68	6102.08	6775.81	7376.75	1030.27	382.839	223.726	741.149	197.63	265.1	4.08618e-05	0.0926726
Solyc03g121610.3.1	1	1	58.52	Protein kinase	E5GCB1	0000166 : nucleotide binding; 0008144 : drug binding; 0043167 : ion binding; 0016740 : transferase activity	0016020 : membrane		902	9490.7	14362.5	6723.9	9961.77	6427.88	9171.35	2783.82	0	661.669	0	1700.44	0	0.00902153	0.0916656
Solyc06g074310.3.1	1	1	20.93	Transmembrane 9 superfamily member	K4C9E9					1894.63	0	0	2395.99	1794.79	507.349	0	581.17	0	0	0	0	0.073014	0.0881528
Solyc04g014720.3.1	1	1	74.03	60S ribosomal protein L6	RL6					4612.91	912.749	1084.13	3608.24	2546.68	2977.02	774.608	0	567.435	0	0	0	0.00295294	0.0852539
Solyc12g013860.2.1	1	1	16.07	Proton pump interactor 1	D5L6G0		0016020 : membrane		629	4125.72	6115.64	6167.47	5813.02	4038.24	4163.73	339.231	0	339.735	421.944	778.165	533.465	0.0118321	0.0792977
Solyc07g043240.3.1	1	1	36.79	Pectinesterase	K4CEI4					67435.3	85855.2	59319.3	51271.9	28717.8	40286.8	3310.86	8250.98	3668.65	3677.83	2994.46	1962.17	8.01465e-07	0.071691
Solyc06g007510.3.1	2	1	73.27	Ubiquitin-conjugating enzyme E2-like protein	Q2PYY4	0000166 : nucleotide binding; 0008144 : drug binding; 0043167 : ion binding; 0016740 : transferase activity			148	2296.79	838.753	1665.7	18.3737	280.999	1690.3	275.356	0	61.4294	0	138.125	0	0.0165856	0.0699331
Solyc02g093110.3.1	1	1	37.63	Ubiquitin-conjugating enzyme	B3TLZ3	0000166 : nucleotide binding; 0008144 : drug binding; 0043167 : ion binding; 0016740 : transferase activity			160	552.727	795.714	1060.59	472.236	878.462	1002.53	252.521	0	67.7661	0	10.0119	0	0.00143072	0.0693577
Solyc01g010720.3.1	1	1	58.5	Carboxypeptidase	K4ATR5					31868.4	45801.6	10589.4	25550	22248.3	31782.6	2805.84	6438.14	1255.32	0	0	0	0.00752837	0.0625554
Solyc07g056150.3.1	1	1	21.22	Ras-related protein	W9R1W6	0000166 : nucleotide binding; 0001882 : nucleoside binding; 0043167 : ion binding; 0016787 : hydrolase activity			211	5807.26	3566.9	1887.19	6493.3	6402.11	2933.46	0	0	719.573	919.58	0	0	0.00193815	0.0605072
Solyc11g011340.2.1	1	1	26.33	cultivar Rio Grande ELI3						49986.8	53907.5	34386.5	46344.7	40838.7	39505.3	7129.76	2212.6	1758.55	545.877	581.637	3410.26	1.60166e-05	0.0590207
Solyc03g093080.3.1	1	1	30.94	Xyloglucan endotransglucosylase/hydrolase	K4BII5					4856.69	6231.35	7922.01	6706.21	5265.66	3247.34	948.339	408.23	0	0	593.983	0	0.00488206	0.0569849
Solyc07g021200.1.1	1	1	63.61	Ribulose bisphosphate carboxylase large chain						137660	90456.6	139455	72704.6	94426.4	63966.8	11181.2	8013.67	6822.76	278.977	2765.28	1777.96	0.000129713	0.0515141
Solyc09g055230.3.1	1	1	13.3	Double Clp-N motif-containing P-loop nucleoside triphosphate hydrolases superfamily protein, putative	A0A061GZV7	0000166 : nucleotide binding; 0008144 : drug binding; 0043167 : ion binding; 0016787 : hydrolase activity		0019538 : protein metabolic process	1113	1826.27	954.753	320.656	1729.58	1047.68	2628.4	0	0	416.374	0	0	0	0.000192051	0.0489429
Solyc02g062650.3.1	1	1	29.14	Laccase	I1J8U1	0043167 : ion binding; 0016491 : oxidoreductase activity	0005576 : extracellular region; 0016020 : membrane	0065008 : regulation of biological quality; 0006811 : ion transport; 0006725 : cellular aromatic compound metabolic process; 0019748 : secondary metabolic process	561	24339.5	20806.8	9154.23	13850	19529.7	18232.6	29.2913	76.3312	1386.24	0	2926.41	0	0.00249017	0.0417161
Solyc00g063110.3.1	1	1	93.51	Non-specific lipid-transfer protein	A0A1D1ZJR4	0008289 : lipid binding		0006869 : lipid transport	124	103064	84868.3	68257	126304	170002	157306	7114.34	0	1418.03	5005.57	4715.62	0	0.00771798	0.0257164
Solyc06g009370.3.1	2	1	63.22	tolB protein-like protein	AT4G01870.2)					4580.76	4594.92	2814.45	4448.47	3604.48	3611.41	0	0	0	490.149	0	0	4.81817e-05	0.0207212
Solyc04g010270.1.1	1	1	54.79	Dirigent protein	K4BPI1					4275.53	7941.5	10304.5	3609.32	5669.88	5104.29	719.572	0	0	0	0	0	5.64626e-05	0.0194979
Solyc08g005000.3.1	1	1	69.39	Glucan endo-1,3-beta-glucosidase, putative	B9T103	0016787 : hydrolase activity	0016020 : membrane	0005975 : carbohydrate metabolic process	508	11735.3	19051.5	11526.7	16870.6	7401.81	7410.83	832.968	0	0	0	603.714	0	0.000572549	0.0194155
Solyc08g041890.3.1	4	1	147.12	Importin subunit alpha	K4CK49					18521	16439.9	25915.6	12404	31867.7	24848.1	0	60.6131	0	211.804	0	2171.6	0.000619866	0.0188006
Solyc02g080880.3.1	1	1	31.09	Aspartic proteinase	ASPR					4131.22	2034.21	2115.23	3755.02	2623.15	3609.59	0	5.44996	276.409	27.574	0	0	0.000123407	0.0169382
Solyc09g082210.3.1	1	1	13.49	Senescence-associated family protein	B9HUU5					0	0	0	0	317.761	721.599	0	0	0	4.08127	0	0	0.223954	0.00392672
Solyc05g052470.3.1	3	1	145.03	Ferritin	K4C1S8					1133.59	2233.23	8374.51	825.471	1746.43	1030.82	0	0	0	0	0	0	3.90598e-10	0
Solyc03g034180.3.1	8	0	507.42	14-3-3-like protein	14331	0005515 : protein binding			262
Solyc06g036420.2.1	1	0	23.61	SGT1	A0A023GU62
Solyc09g090900.3.1	2	0	70.53	Aconitate hydratase	A0A059LL79	0016829 : lyase activity; 0048037 : cofactor binding; 0051540 : metal cluster binding		0006520 : cellular amino acid metabolic process	486
Solyc08g029205.1.1	1	0	26.52	LOW QUALITY:BED zinc finger,hAT family dimerization domain	A0A061DK10
Solyc09g059310.3.1	2	0	57.85	Nuclear transport factor 2 family protein with RNA binding domain, putative isoform 2	A0A061DMC0	0003676 : nucleic acid binding			420
Solyc06g007780.3.1	2	0	57.85	Nuclear transport factor 2 family protein with RNA binding domain, putative isoform 2	A0A061DMC0	0003676 : nucleic acid binding			420
Solyc01g097390.3.1	1	0	65.3	NAD(P)-linked oxidoreductase superfamily protein	A0A061F182	0016491 : oxidoreductase activity			350
Solyc01g097380.2.1	1	0	65.3	NAD(P)-linked oxidoreductase superfamily protein	A0A061F182	0016491 : oxidoreductase activity			350
Solyc05g015847.1.1	1	0	26.52	BED zinc finger,hAT family dimerization domain, putative	A0A061FD65	0003676 : nucleic acid binding; 0005515 : protein binding			631
Solyc08g065265.1.1	1	0	26.52	BED zinc finger,hAT family dimerization domain, putative	A0A061FD65	0003676 : nucleic acid binding; 0005515 : protein binding			631
Solyc08g061323.1.1	1	0	26.52	BED zinc finger,hAT family dimerization domain, putative	A0A061FD65	0003676 : nucleic acid binding; 0005515 : protein binding			631
Solyc04g051283.1.1	1	0	26.52	BED zinc finger,hAT family dimerization domain	A0A061FVD3	0003676 : nucleic acid binding; 0005515 : protein binding			540
Solyc12g010233.1.1	1	0	26.52	BED zinc finger,hAT family dimerization domain	A0A061FVD3	0003676 : nucleic acid binding; 0005515 : protein binding			631
Solyc01g010937.1.1	1	0	26.52	LOW QUALITY:BED zinc finger,hAT family dimerization domain	A0A061FVD3
Solyc09g074185.1.1	1	0	26.52	LOW QUALITY:BED zinc finger,hAT family dimerization domain	A0A061FVD3
Solyc06g035600.3.1	1	0	57.32	Pentatricopeptide repeat-containing protein, putative	A0A061FZU0			0016070 : RNA metabolic process; 0043412 : macromolecule modification	616
Solyc09g091070.2.1	5	0	233.76	Malate dehydrogenase	A0A061G4A3
Solyc04g072200.2.1	1	0	21.54	FRIGIDA-like protein, putative	A0A061G6R8			0032502 : developmental process; 0000003 : reproduction; 0032501 : multicellular organismal process	671
Solyc02g069290.3.1	1	0	17.9	Transducin/WD40 repeat-like superfamily protein, putative	A0A061GC79				971
Solyc08g023420.2.1	1	0	28.1	Alpha/beta-Hydrolases superfamily protein	A0A061GDS7	0016787 : hydrolase activity		0006629 : lipid metabolic process	511
Solyc02g071250.3.1	1	0	23.16	CTD small phosphatase-like protein 2	A0A061GEH1	0016787 : hydrolase activity			497
Solyc04g080350.3.1	1	0	29.4	RNA-binding domain, putative	A0A061GJY5			0015931 : nucleobase-containing compound transport; 0051641 : cellular localization	254
Solyc03g033860.1.1	1	0	16.76	LOW QUALITY:Transmembrane protein, putative	A0A072TTD0		0016020 : membrane		240
Solyc12g035240.2.1	2	0	47.45	DNA-binding protein, putative	A0A072U4W9	0003676 : nucleic acid binding			565
Solyc10g076690.2.1	1	0	23.46	PHD finger alfin-like protein	A0A072UGM4	0005515 : protein binding; 0043167 : ion binding		0006351 : transcription, DNA-templated; 0050789 : regulation of biological process	240
Solyc07g044710.2.1	1	0	23.71	3-hydroxyisobutyryl-CoA hydrolase-like protein	A0A072V5U1	0016787 : hydrolase activity			392
Solyc03g117850.3.1	1	0	45.55	Ribulose bisphosphate carboxylase/oxygenase activase	A0A072VDJ3
Solyc12g099440.2.1	1	0	24.39	Fatty acid beta-oxidation multifunctional protein	A0A077DAS1	0016491 : oxidoreductase activity		0006082 : organic acid metabolic process; 0044255 : cellular lipid metabolic process	725
Solyc08g062190.3.1	2	0	77.11	Nitrilase/cyanide hydratase and apolipoprotein N-acyltransferase family protein	A0A097PLA9	0016787 : hydrolase activity; 0016740 : transferase activity; 0043167 : ion binding	0009536 : plastid; 0005737 : cytoplasm	0006082 : organic acid metabolic process; 0006807 : nitrogen compound metabolic process	302
Solyc08g007040.3.1	1	0	49.88	Glycine cleavage system h protein	A0A0A0LI67		0005960 : glycine cleavage complex; 0005739 : mitochondrion	0006520 : cellular amino acid metabolic process; 0017144 : drug metabolic process; 0042133 : neurotransmitter metabolic process	165
Solyc11g073210.2.1	1	0	24.75	11S seed storage protein	A0A0A0VHH8	0045735 : nutrient reservoir activity			377
Solyc09g075120.3.1	3	0	153.23	UDP-glucuronic acid decarboxylase 1	A0A0B0MR69		0016020 : membrane		436
Solyc08g006660.1.1	1	0	14.97	LOW QUALITY:Conserved oligomeric Golgi complex subunit 2	A0A0B0MZ88
Solyc08g069230.3.1	1	0	18.59	DnaJ	A0A0B0NWN0				127
Solyc12g099515.1.1	1	0	29.67	Condensin-2 complex subunit D3	A0A0B0NYG8			0000280 : nuclear division; 0006323 : DNA packaging; 0007049 : cell cycle; 0007059 : chromosome segregation	1342
Solyc11g022390.2.1	1	0	18.13	CDK5 regulatory subunit-associated protein 1-like 1	A0A0B0P0K6	0048037 : cofactor binding; 0051540 : metal cluster binding; 0016740 : transferase activity	0016020 : membrane		631
Solyc09g074660.3.1	1	0	37.55	Spermatogenesis-associated 20	A0A0B0PFF5	0003824 : catalytic activity			807
Solyc07g062430.3.1	1	0	16.64	Bifunctional polynucleotide phosphatase/kinase	A0A0B0PGG4	0003676 : nucleic acid binding; 0016740 : transferase activity; 0043167 : ion binding			379
Solyc09g010380.3.1	2	0	98.89	Soluble inorganic pyrophosphatase	A0A0B0Q0H5	0016787 : hydrolase activity; 0043167 : ion binding	0005737 : cytoplasm	0006793 : phosphorus metabolic process	216
Solyc05g048820.3.1	1	0	22.8	Remorin	A0A0B2NVY4				183
Solyc01g057310.3.1	1	0	21.88	Kinesin-like protein KIF15	A0A0B2P1R3
Solyc01g005330.3.1	1	0	30.06	Microtubule-associated protein 70-2	A0A0B2QPG9
Solyc11g007770.2.1	1	0	26.41	Exostosin-2	A0A0B2S0C1
Solyc07g052230.3.1	1	0	94.72	L-ascorbate oxidase like	A0A0B2S927
Solyc06g083650.3.1	1	0	53.68	GDSL esterase/lipase	A0A0B2SFU0
Solyc06g073750.3.1	1	0	68.74	Beta-glucosidase	A0A0B4PJM3	0016787 : hydrolase activity		0005975 : carbohydrate metabolic process	627
Solyc06g073740.3.1	3	0	159.4	Beta-glucosidase	A0A0B4PJM3	0016787 : hydrolase activity		0005975 : carbohydrate metabolic process	627
Solyc06g073760.3.1	4	0	203.52	Beta-glucosidase	A0A0B4PJM3	0016787 : hydrolase activity		0005975 : carbohydrate metabolic process	627
Solyc02g081300.3.1	1	0	27.49	Sucrose synthase	A0A0C5DIW2	0016740 : transferase activity		0005975 : carbohydrate metabolic process	837
Solyc02g089100.3.1	1	0	29.48	TSA: Wollemia nobilis Ref_Wollemi_Transcript_16418_819 transcribed RNA sequence	A0A0C9QNI1				198
Solyc02g084800.3.1	10	0	364.97	Peroxidase	A0A0D9X2X2
Solyc10g076220.2.1	2	0	66.92	Peroxidase	A0A0D9X2X2
Solyc10g055580.2.1	1	0	30.71	SKP1-like protein	A0A0K0PTC5	0016787 : hydrolase activity		0006508 : proteolysis; 0009057 : macromolecule catabolic process	156
Solyc04g005160.2.1	6	0	301.01	6-phosphogluconate dehydrogenase, decarboxylating	A0A0K1P904	0000166 : nucleotide binding; 0048037 : cofactor binding; 0016491 : oxidoreductase activity		0005975 : carbohydrate metabolic process; 0006082 : organic acid metabolic process; 0006081 : cellular aldehyde metabolic process; 0009117 : nucleotide metabolic process; 0051186 : cofactor metabolic process	485
Solyc08g081950.3.1	1	0	44.72	Ubiquitin-conjugating enzyme E2	A0A0K9P4K6	0000166 : nucleotide binding; 0008144 : drug binding; 0043167 : ion binding; 0019787 : ubiquitin-like protein transferase activity		0006508 : proteolysis; 0009057 : macromolecule catabolic process	148
Solyc06g083680.3.1	2	0	111.93	Photosystem I reaction center subunit IV	A0A0K9P6J8		0009521 : photosystem	0015979 : photosynthesis	135
Solyc02g070570.3.1	4	0	151.19	30S ribosomal protein S11	A0A0K9PCU6	0003676 : nucleic acid binding; 0005198 : structural molecule activity	0015935 : small ribosomal subunit	0006396 : RNA processing; 0042254 : ribosome biogenesis; 0006996 : organelle organization; 0065003 : protein-containing complex assembly; 0006412 : translation	150
Solyc03g007470.3.1	1	0	44.72	Ubiquitin-conjugating enzyme E2	A0A0K9PK38	0000166 : nucleotide binding; 0008144 : drug binding; 0043167 : ion binding; 0019787 : ubiquitin-like protein transferase activity		0006508 : proteolysis; 0009057 : macromolecule catabolic process	148
Solyc02g064940.1.1	1	0	27.93	Leucine-rich repeat receptor-like protein kinase family	A0A0K9PL83	0016740 : transferase activity			428
Solyc10g054040.2.1	1	0	47.66	26S protease regulatory subunit	A0A0K9PSD5	0000166 : nucleotide binding; 0008144 : drug binding; 0043167 : ion binding; 0008233 : peptidase activity	0000502 : proteasome complex; 0005737 : cytoplasm	0006351 : transcription, DNA-templated; 0050789 : regulation of biological process; 0065003 : protein-containing complex assembly; 0006508 : proteolysis; 0009057 : macromolecule catabolic process; 0050896 : response to stimulus	399
Solyc03g112680.2.1	1	0	20.08	Leucine-rich repeat receptor-like protein kinase family	A0A0K9PU50	0016740 : transferase activity	0016020 : membrane		974
Solyc08g074460.2.1	1	0	22.61	Importin 5	A0A0U3C0Z7			0015031 : protein transport; 0051641 : cellular localization	1115
Solyc09g065755.1.1	1	0	65.29	Histone H2A	A0A0V0HFX8	0003676 : nucleic acid binding; 0005515 : protein binding	0000786 : nucleosome; 0005634 : nucleus		139
Solyc07g005560.3.1	1	0	57.63	Eukaryotic translation initiation factor 5A	A0A0V0HTA2	0043021 : ribonucleoprotein complex binding; 0003676 : nucleic acid binding		0006412 : translation; 0050789 : regulation of biological process; 0022411 : cellular component disassembly	160
Solyc05g051250.3.1	1	0	61.81	Glutamine synthetase	A0A0V0I3I3	0000166 : nucleotide binding; 0008144 : drug binding; 0043167 : ion binding; 0016874 : ligase activity		0006520 : cellular amino acid metabolic process	370
Solyc06g071790.3.1	4	0	171.55	Elongation factor Tu	A0A0V0I976	0000166 : nucleotide binding; 0001882 : nucleoside binding; 0043167 : ion binding; 0016787 : hydrolase activity; 0003676 : nucleic acid binding			477
Solyc02g091130.3.1	10	0	640.37	ATP synthase subunit beta	A0A0V0IJL8	0000166 : nucleotide binding; 0008144 : drug binding; 0043167 : ion binding; 0016787 : hydrolase activity; 0005215 : transporter activity	0005739 : mitochondrion; 0016469 : proton-transporting two-sector ATPase complex	0006811 : ion transport; 0009117 : nucleotide metabolic process; 0017144 : drug metabolic process	551
Solyc08g066360.3.1	1	0	67.37	Malic enzyme	A0A0V0IM81	0016491 : oxidoreductase activity; 0043167 : ion binding; 0000166 : nucleotide binding; 0048037 : cofactor binding			591
Solyc04g007970.3.1	2	0	63.85	Ubiquitin-conjugating enzyme, E2	A0A103XCT0				177
Solyc04g007960.3.1	2	0	63.85	Ubiquitin-conjugating enzyme, E2	A0A103XCT0				177
Solyc10g083120.2.1	3	0	111.51	Ubiquitin-conjugating enzyme, E2	A0A103XCT0				177
Solyc06g073370.3.1	5	0	236.68	Ribosomal protein S13	A0A103XPA4	0003676 : nucleic acid binding; 0005198 : structural molecule activity	0005840 : ribosome	0006412 : translation	152
Solyc11g010260.2.1	1	0	32.26	Pentatricopeptide repeat-containing protein	A0A103XU85				535
Solyc07g043330.2.1	1	0	23.19	Transcription factor GRAS	A0A103XVP0		0005634 : nucleus	0032502 : developmental process; 0032501 : multicellular organismal process	548
Solyc01g106710.1.1	1	0	21.28	Transcription factor, MADS-box	A0A103YIH6	0003676 : nucleic acid binding; 0005515 : protein binding	0005634 : nucleus		219
Solyc01g094060.3.1	1	0	25.69	BEACH domain-containing protein	A0A124SBD7				2881
Solyc03g083450.1.1	1	0	19.72	UPF0369 protein C6orf57	A0A151S3J3				103
Solyc10g085530.1.1	1	0	40.9	Subtilisin-like protease	A0A151SNY0	0008233 : peptidase activity			747
Solyc10g085540.1.1	1	0	40.9	Subtilisin-like protease	A0A151SNY0	0008233 : peptidase activity			747
Solyc05g056020.3.1	1	0	93.34	V-type proton ATPase subunit G	A0A199UG74	0005215 : transporter activity; 0016787 : hydrolase activity	0005773 : vacuole; 0016469 : proton-transporting two-sector ATPase complex	0006811 : ion transport	110
Solyc01g095310.1.1	2	0	115	Acidic endochitinase	A0A199VW52	0016787 : hydrolase activity		0005975 : carbohydrate metabolic process	298
Solyc04g079380.1.1	1	0	27.15	Ribosomal protein S14	A0A1B0THH3	0005198 : structural molecule activity	0005739 : mitochondrion; 0005840 : ribosome	0006412 : translation	100
Solyc02g069250.3.1	1	0	22.01	Cinnamyl alcohol dehydrogenase	A0A1B0YY99	0016491 : oxidoreductase activity; 0043167 : ion binding			357
Solyc05g054080.3.1	1	0	21.48	E3 ubiquitin-protein ligase-like protein	A0A1B1LUK2	0019787 : ubiquitin-like protein transferase activity			893
Solyc04g016080.2.1	1	0	19.27	Kinesin-like protein	A0A1B6Q1A3	0000166 : nucleotide binding; 0008144 : drug binding; 0043167 : ion binding; 0016787 : hydrolase activity; 0005515 : protein binding; 0003774 : motor activity	0005856 : cytoskeleton; 0032991 : protein-containing complex	0006928 : movement of cell or subcellular component	998
Solyc01g110160.3.1	1	0	25.38	Ribosomal RNA small subunit methyltransferase H	A0A1D1Y2V6	0016740 : transferase activity			383
Solyc05g053540.3.1	8	0	316.28	Dihydroxy-acid dehydratase	A0A1D1YZH9
Solyc08g083370.3.1	2	0	116.88	Soluble inorganic pyrophosphatase	A0T3E7
Solyc08g013680.3.1	2	0	130.83	Soluble inorganic pyrophosphatase	A0T3E7	0016787 : hydrolase activity; 0043167 : ion binding	0005737 : cytoplasm	0006793 : phosphorus metabolic process	211
Solyc05g050230.3.1	1	0	44.72	Ubiquitin conjugating enzyme E2	A5YVL3	0000166 : nucleotide binding; 0008144 : drug binding; 0043167 : ion binding; 0016740 : transferase activity			148
Solyc02g077000.3.1	1	0	24.09	Phospholipase A1	A5YW95	0016787 : hydrolase activity		0006629 : lipid metabolic process	397
Solyc06g009040.3.1	14	0	714.25	Glutathione S-transferase	A5YWI8
Solyc02g092680.1.1	1	0	38.46	Subtilisin-like protease	A9XG40	0008233 : peptidase activity			746
Solyc12g005940.2.1	1	0	89.65	1-aminocyclopropane-1-carboxylate oxidase 1	ACCO1
Solyc07g049550.3.1	2	0	139.69	1-aminocyclopropane-1-carboxylate oxidase 1	ACCO1
Solyc04g071260.3.1	9	0	545.64	Actin	ACT
Solyc00g017210.2.1	14	0	845.59	Actin	ACT
Solyc09g010750.2.1	1	0	23.49	Actin	ACT
Solyc10g086460.2.1	13	0	835.7	Actin	ACT1
Solyc06g076090.3.1	16	0	999.33	Actin	ACT1
Solyc00g023260.1.1	1	0	18.53	ADP-ribosylation factor GTPase-activating protein AGD7	AGD7
Solyc08g076990.3.1	1	0	19.95	Acetylornithine deacetylase	ARGE
Solyc08g076970.3.1	1	0	23.15	Acetylornithine deacetylase	ARGE
Solyc06g069400.3.1	1	0	20.31	Isoaspartyl peptidase/L-asparaginase	ASPG
Solyc09g065700.3.1	1	0	17.34	BEACH-DOMAIN HOMOLOG A1	AT1G03060.2)
Solyc01g079970.2.1	1	0	42.62	Eukaryotic aspartyl protease family protein	AT1G03220.1)
Solyc01g079960.2.1	2	0	87.81	Eukaryotic aspartyl protease family protein	AT1G03220.1)
Solyc01g079920.3.1	2	0	106.71	Eukaryotic aspartyl protease family protein	AT1G03220.1)
Solyc01g079900.1.1	1	0	28.8	LOW QUALITY:Eukaryotic aspartyl protease family protein	AT1G03220.1)
Solyc01g016680.2.1	1	0	21.68	2-oxoglutarate (2OG) and Fe(II)-dependent oxygenase superfamily protein	AT1G06620.2)
Solyc03g006680.3.1	2	0	74.57	Adenine nucleotide alpha hydrolases-like superfamily protein	AT1G11360.4)
Solyc07g063680.3.1	3	0	116.92	Adenine nucleotide alpha hydrolases-like superfamily protein	AT1G11360.4)
Solyc07g053200.3.1	1	0	42.35	Adenine nucleotide alpha hydrolases-like superfamily protein	AT1G11360.4)
Solyc02g079410.2.1	2	0	62.65	Adenine nucleotide alpha hydrolases-like superfamily protein	AT1G11360.4)
Solyc12g040510.2.1	2	0	58.1	Transducin/WD40 repeat-like superfamily protein	AT1G18080.1)
Solyc01g112050.3.1	1	0	13.43	DUF630 family protein, putative (DUF630 and DUF632)	AT1G21740.1)
Solyc09g098270.3.1	2	0	99.46	Pectin lyase-like superfamily protein	AT1G23460.1)
Solyc05g009920.3.1	1	0	20.82	P-loop containing nucleoside triphosphate hydrolases superfamily protein	AT1G26090.1)
Solyc04g005830.3.1	1	0	13.9	P-loop containing nucleoside triphosphate hydrolases superfamily protein	AT1G33290.1)
Solyc01g108650.2.1	1	0	20.58	LOW QUALITY:embryo defective 1273	AT1G49510.3)
Solyc10g045540.2.1	1	0	23.86	Tetratricopeptide repeat (TPR)-like superfamily protein	AT1G56440.1)
Solyc08g007490.3.1	1	0	28.19	Class I peptide chain release factor	AT1G62850.3)
Solyc04g007825.1.1	1	0	25.26	MLP-like protein 28	AT1G70830.1)
Solyc03g123600.3.1	2	0	76.43	alanine aminotransferase 2	AT1G72330.3)
Solyc06g063330.3.1	9	0	646.33	vacuolar ATP synthase subunit A	AT1G78900.2)
Solyc10g054870.2.1	5	0	249.41	triosephosphate isomerase	AT2G21170.3)
Solyc08g061010.3.1	1	0	21.78	Major facilitator superfamily protein	AT2G26690.1)
Solyc02g070070.1.1	1	0	41.37	FAD-binding Berberine family protein	AT2G34790.1)
Solyc10g080100.2.1	4	0	264.63	villin 2	AT2G41740.2)
Solyc03g120900.2.1	1	0	44.74	Transducin/WD40 repeat-like superfamily protein	AT3G01340.2)
Solyc05g054060.3.1	8	0	495.37	UDP-GLUCOSE PYROPHOSPHORYLASE 1	AT3G03250.1)
Solyc10g084560.2.1	4	0	157.19	Ankyrin repeat family protein	AT3G09550.3)
Solyc03g112590.3.1	3	0	107.14	cell division cycle 48	AT3G09840.1)
Solyc09g008070.3.1	5	0	198.09	cell division cycle 48	AT3G09840.1)
Solyc10g084050.2.1	6	0	255.06	cell division cycle 48	AT3G09840.1)
Solyc03g098170.3.1	1	0	19.52	tubulin folding cofactor B	AT3G10220.1)
Solyc06g069550.1.1	4	0	209.42	UDP-glucose 6-dehydrogenase family protein	AT3G29360.2)
Solyc03g115380.2.1	4	0	209.42	UDP-glucose 6-dehydrogenase family protein	AT3G29360.2)
Solyc06g076780.3.1	2	0	90.66	Glycosyl hydrolase family protein	AT3G47000.1)
Solyc06g005970.2.1	2	0	90.66	Glycosyl hydrolase family protein	AT3G47000.1)
Solyc01g087080.3.1	1	0	26.46	interferon-activable protein	AT3G52110.2)
Solyc01g066700.3.1	2	0	98.27	UDP-glucuronic acid decarboxylase 1	AT3G53520.1)
Solyc05g016310.1.1	1	0	16.64	LOW QUALITY:Eukaryotic aspartyl protease family protein	AT3G59080.1)
Solyc07g053930.1.1	1	0	20.21	LOW QUALITY:pyrroline-5-carboxylate reductase	AT4G03600.1)
Solyc01g104920.3.1	2	0	138.8	AAA-type ATPase family protein	AT4G04910.1)
Solyc02g082140.3.1	1	0	20.15	glycosyltransferase family protein (DUF23)	AT4G20170.1)
Solyc04g015940.3.1	1	0	16.56	ARM repeat superfamily protein	AT4G23540.1)
Solyc06g053160.3.1	1	0	47.66	P-loop containing nucleoside triphosphate hydrolases superfamily protein	AT4G27680.1)
Solyc01g112060.3.1	1	0	22.74	NAD(P)-binding Rossmann-fold superfamily protein	AT4G35250.1)
Solyc07g063910.3.1	1	0	57.32	Ribosomal protein L2 family	AT4G36130.1)
Solyc12g005330.2.1	2	0	77.89	Ribosomal protein L2 family	AT4G36130.1)
Solyc02g069690.1.1	1	0	41.37	FAD-binding Berberine family protein	AT5G44400.1)
Solyc03g093350.3.1	1	0	27	splicing factor-like protein	AT5G51300.3)
Solyc03g082630.3.1	1	0	47.66	P-loop containing nucleoside triphosphate hydrolases superfamily protein	AT5G53540.1)
Solyc07g065680.3.1	1	0	20.76	weak chloroplast movement under blue light protein (DUF827)	AT5G55860.1)
Solyc06g005350.3.1	2	0	95.33	Ras-related small GTP-binding family protein	AT5G59840.1)
Solyc05g046150.3.1	1	0	25.26	Major latex-like protein	B5THI3			0050896 : response to stimulus	151
Solyc05g046145.1.1	1	0	25.26	Major latex-like protein	B5THI3			0050896 : response to stimulus	151
Solyc04g007830.3.1	1	0	25.26	Major latex-like protein	B5THI3			0050896 : response to stimulus	151
Solyc05g046210.2.1	1	0	25.26	Major latex-like protein	B5THI3			0050896 : response to stimulus	151
Solyc05g046205.1.1	1	0	25.26	Major latex-like protein	B5THI3			0050896 : response to stimulus	151
Solyc05g024160.3.1	1	0	16.48	Pyruvate dehydrogenase E1 component subunit beta	B6T6H3	0016491 : oxidoreductase activity		0006082 : organic acid metabolic process; 0006790 : sulfur compound metabolic process; 0009117 : nucleotide metabolic process; 0043603 : cellular amide metabolic process; 0051186 : cofactor metabolic process	374
Solyc05g014980.3.1	2	0	82.08	Adenylate kinase	B7FN18	0016740 : transferase activity; 0000166 : nucleotide binding; 0008144 : drug binding; 0043167 : ion binding			243
Solyc08g080900.3.1	1	0	68.22	Glutathione S-transferase family protein	B9GKJ1
Solyc04g064510.3.1	1	0	41.63	GTP-binding family protein	B9HES5	0000166 : nucleotide binding; 0001882 : nucleoside binding; 0043167 : ion binding; 0016787 : hydrolase activity	0005794 : Golgi apparatus	0015031 : protein transport; 0051641 : cellular localization; 0007154 : cell communication; 0050789 : regulation of biological process; 0050896 : response to stimulus	209
Solyc01g080480.3.1	1	0	26.76	Endonuclease/exonuclease/phosphatase family protein	B9HM94		0005783 : endoplasmic reticulum	0006464 : cellular protein modification process; 0006793 : phosphorus metabolic process; 0009059 : macromolecule biosynthetic process; 0044255 : cellular lipid metabolic process	493
Solyc01g008540.3.1	2	0	87.6	Cinnamoyl CoA reductase-like protein (AHRD V1	B9HNY0
Solyc08g077350.3.1	1	0	21.28	Haloacid dehalogenase-like hydrolase family protein	B9MTX7	0016787 : hydrolase activity			252
Solyc04g080840.2.1	1	0	39.17	Beta-galactosidase	B9R812	0016787 : hydrolase activity; 0030246 : carbohydrate binding	0005618 : cell wall; 0005773 : vacuole	0005975 : carbohydrate metabolic process	846
Solyc05g012420.3.1	3	0	148.09	14-3-3 protein, putative	B9REF4	0005515 : protein binding			262
Solyc01g010360.3.1	2	0	100.72	14-3-3 protein, putative	B9REF4	0005515 : protein binding			262
Solyc06g062845.1.1	3	0	85.07	Threonine synthase, putative	B9RK44	0008144 : drug binding; 0019842 : vitamin binding; 0043167 : ion binding; 0048037 : cofactor binding; 0016829 : lyase activity	0005737 : cytoplasm	0006520 : cellular amino acid metabolic process	539
Solyc03g121910.1.1	2	0	63.04	Threonine synthase, putative	B9RK44	0008144 : drug binding; 0019842 : vitamin binding; 0043167 : ion binding; 0048037 : cofactor binding; 0016829 : lyase activity	0005737 : cytoplasm	0006520 : cellular amino acid metabolic process	539
Solyc07g037950.1.1	3	0	157.52	Ectonucleotide pyrophosphatase/phosphodiesterase, putative	B9RK58	0016787 : hydrolase activity	0016020 : membrane; 0005773 : vacuole		548
Solyc04g079870.2.1	2	0	64.36	Seryl-tRNA synthetase, putative	B9RKX9	0000166 : nucleotide binding; 0008144 : drug binding; 0043167 : ion binding; 0016874 : ligase activity; 0003676 : nucleic acid binding	0005737 : cytoplasm	0006412 : translation; 0006520 : cellular amino acid metabolic process; 0016070 : RNA metabolic process	447
Solyc12g099030.2.1	3	0	208.75	Ubiquitin, putative	B9RN74	0031386 : protein tag; 0005198 : structural molecule activity; 0005515 : protein binding	0005737 : cytoplasm; 0005634 : nucleus; 0005840 : ribosome	0006508 : proteolysis; 0009057 : macromolecule catabolic process; 0006464 : cellular protein modification process; 0006412 : translation	156
Solyc12g098940.2.1	3	0	208.75	Ubiquitin, putative	B9RN74
Solyc07g017730.3.1	1	0	20.85	Glucan endo-1,3-beta-glucosidase, putative	B9RR12	0016787 : hydrolase activity	0016020 : membrane	0005975 : carbohydrate metabolic process	502
Solyc12g005500.2.1	2	0	128.9	Prohibitin, putative	B9RVS2		0016020 : membrane		290
Solyc10g008340.3.1	2	0	53.84	Structural constituent of cell wall, putative	B9RVZ9				536
Solyc03g082580.3.1	1	0	77.43	6-phosphogluconolactonase, putative	B9RWU5	0016787 : hydrolase activity		0005975 : carbohydrate metabolic process; 0006081 : cellular aldehyde metabolic process; 0009117 : nucleotide metabolic process; 0051186 : cofactor metabolic process	256
Solyc01g059880.3.1	7	0	272.18	ATP-citrate synthase, putative	B9RZR0	0016740 : transferase activity	0005737 : cytoplasm	0006790 : sulfur compound metabolic process; 0009117 : nucleotide metabolic process; 0043603 : cellular amide metabolic process; 0051186 : cofactor metabolic process; 0006082 : organic acid metabolic process; 0044255 : cellular lipid metabolic process	588
Solyc12g099260.2.1	8	0	309.95	ATP-citrate synthase, putative	B9RZR0	0016740 : transferase activity	0005737 : cytoplasm	0006790 : sulfur compound metabolic process; 0009117 : nucleotide metabolic process; 0043603 : cellular amide metabolic process; 0051186 : cofactor metabolic process; 0006082 : organic acid metabolic process; 0044255 : cellular lipid metabolic process	588
Solyc07g043560.3.1	1	0	21.78	Heat shock 70 kDa protein, putative	B9S3M9	0016491 : oxidoreductase activity; 0000166 : nucleotide binding; 0008144 : drug binding; 0043167 : ion binding	0005783 : endoplasmic reticulum; 0032991 : protein-containing complex	0050896 : response to stimulus; 0007154 : cell communication; 0050789 : regulation of biological process	895
Solyc10g055640.2.1	1	0	14.9	Pre-mRNA-splicing factor syf2, putative	B9S5M2		0005681 : spliceosomal complex; 0032991 : protein-containing complex		308
Solyc08g074390.3.1	1	0	20.85	Glucan endo-1,3-beta-glucosidase, putative	B9SPT8	0016787 : hydrolase activity	0016020 : membrane	0005975 : carbohydrate metabolic process	490
Solyc06g083820.3.1	1	0	20.53	60S ribosomal protein L14, putative	B9SS61	0003676 : nucleic acid binding; 0005198 : structural molecule activity	0005840 : ribosome	0042254 : ribosome biogenesis; 0006412 : translation	134
Solyc06g008260.3.1	1	0	20.53	60S ribosomal protein L14, putative	B9SS61	0003676 : nucleic acid binding; 0005198 : structural molecule activity	0005840 : ribosome	0042254 : ribosome biogenesis; 0006412 : translation	134
Solyc12g010050.2.1	1	0	21.99	DNA-3-methyladenine glycosylase, putative	B9STQ9	0016787 : hydrolase activity		0006281 : DNA repair	380
Solyc07g052453.1.1	1	0	25.4	Syntaxin, putative	B9SUS4	0005515 : protein binding	0044464 : cell part; 0016020 : membrane; 0005737 : cytoplasm; 0032991 : protein-containing complex	0016192 : vesicle-mediated transport; 0046903 : secretion; 0015031 : protein transport; 0051641 : cellular localization; 0022406 : membrane docking; 0051640 : organelle localization; 0016050 : vesicle organization; 0048284 : organelle fusion; 0061024 : membrane organization	308
Solyc10g011740.3.1	1	0	44.72	Ubiquitin-conjugating enzyme E2, putative	B9T334	0000166 : nucleotide binding; 0008144 : drug binding; 0043167 : ion binding; 0016874 : ligase activity; 0019787 : ubiquitin-like protein transferase activity		0006508 : proteolysis; 0009057 : macromolecule catabolic process	148
Solyc01g095490.3.1	1	0	44.72	Ubiquitin-conjugating enzyme E2, putative	B9T334	0000166 : nucleotide binding; 0008144 : drug binding; 0043167 : ion binding; 0016874 : ligase activity; 0019787 : ubiquitin-like protein transferase activity		0006508 : proteolysis; 0009057 : macromolecule catabolic process	148
Solyc10g084660.2.1	4	0	126.14	Actin depolymerizing factor, putative	B9T4D2	0005515 : protein binding	0005856 : cytoskeleton	0006996 : organelle organization; 0051261 : protein depolymerization	139
Solyc10g074460.2.1	5	0	335.5	Chitinase	B9VRK7	0008144 : drug binding; 0016787 : hydrolase activity		0005975 : carbohydrate metabolic process; 0043170 : macromolecule metabolic process; 0006807 : nitrogen compound metabolic process; 0009057 : macromolecule catabolic process; 0017144 : drug metabolic process	322
Solyc07g066580.3.1	1	0	32.81	Sulfurtransferase	C0LIR4	0016740 : transferase activity	0005739 : mitochondrion	0006520 : cellular amino acid metabolic process; 0006790 : sulfur compound metabolic process	371
Solyc01g111640.3.1	2	0	78.72	SKP1-like protein	C3V9V9			0006508 : proteolysis; 0009057 : macromolecule catabolic process	158
Solyc12g014250.2.1	1	0	20.76	Phosphoenolpyruvate carboxylase	CAPP
Solyc10g007290.3.1	1	0	20.76	Phosphoenolpyruvate carboxylase	CAPP
Solyc07g047850.3.1	2	0	69.07	Chlorophyll a-b binding protein, chloroplastic	CB23
Solyc05g056390.2.1	1	0	30.7	10 kDa chaperonin	CH10			0006457 : protein folding	134
Solyc03g007825.1.1	2	0	115	Acidic endochitinase	CHIA
Solyc08g014610.3.1	2	0	91.4	Aminotransferase	D2KZ08	0016740 : transferase activity; 0008144 : drug binding; 0019842 : vitamin binding; 0043167 : ion binding; 0048037 : cofactor binding		0006082 : organic acid metabolic process; 0006766 : vitamin metabolic process; 0006790 : sulfur compound metabolic process; 0017144 : drug metabolic process; 0043603 : cellular amide metabolic process; 0046483 : heterocycle metabolic process; 0051186 : cofactor metabolic process; 0006520 : cellular amino acid metabolic process; 0042133 : neurotransmitter metabolic process	511
Solyc08g021990.2.1	2	0	97.36	26S protease regulatory subunit-like protein	D3G8A3	0000166 : nucleotide binding; 0008144 : drug binding; 0043167 : ion binding; 0008233 : peptidase activity	0005737 : cytoplasm	0009057 : macromolecule catabolic process; 0019538 : protein metabolic process	433
Solyc10g051390.2.1	1	0	31.1	RNA-binding glycine-rich protein	D6PZY6	0003676 : nucleic acid binding			148
Solyc01g098000.3.1	4	0	192	Elongation factor 1-beta	D7KES3	0003676 : nucleic acid binding	0005737 : cytoplasm; 0032991 : protein-containing complex; 0016020 : membrane	0006725 : cellular aromatic compound metabolic process; 0019748 : secondary metabolic process; 0022607 : cellular component assembly; 0045229 : external encapsulating structure organization; 0005976 : polysaccharide metabolic process; 0009059 : macromolecule biosynthetic process; 0050789 : regulation of biological process; 0050896 : response to stimulus	259
Solyc05g013810.3.1	1	0	41.61	Glycosyl hydrolase family 5 protein	D7KPG3	0016787 : hydrolase activity		0005975 : carbohydrate metabolic process	552
Solyc01g091750.3.1	1	0	30.53	Arginine/serine-rich splicing factor	D8L816	0003676 : nucleic acid binding			324
Solyc12g088000.2.1	1	0	19.87	Tyrosine aminotransferase	E2JFA7	0008144 : drug binding; 0019842 : vitamin binding; 0043167 : ion binding; 0048037 : cofactor binding; 0016740 : transferase activity		0008152 : metabolic process; 0006520 : cellular amino acid metabolic process	411
Solyc11g028100.2.1	6	0	208.18	Elongation factor 1-gamma 1	EF1G1
Solyc03g025730.3.1	5	0	172.49	Tubulin beta chain	G7IAN2	0000166 : nucleotide binding; 0001882 : nucleoside binding; 0043167 : ion binding; 0016787 : hydrolase activity; 0005198 : structural molecule activity; 0016740 : transferase activity	0005737 : cytoplasm; 0005856 : cytoskeleton	0006996 : organelle organization; 0008150 : biological_process; 0007049 : cell cycle	449
Solyc11g072400.2.1	2	0	51.57	Defects in morphology protein 1	G7JQI6	0016787 : hydrolase activity	0005634 : nucleus	0006281 : DNA repair	407
Solyc04g071850.1.1	1	0	15.92	Plant invertase/pectin methylesterase inhibitor protein	G7JTM3	0030234 : enzyme regulator activity			176
Solyc08g079020.3.1	1	0	44.5	Adenine phosphoribosyltransferase-like protein	G7JW03	0016740 : transferase activity	0005737 : cytoplasm	0042440 : pigment metabolic process; 0043101 : purine-containing compound salvage; 0009116 : nucleoside metabolic process	186
Solyc11g032133.1.1	1	0	39.72	12-oxophytodienoate reductase-like protein	G7K3S4	0016491 : oxidoreductase activity; 0000166 : nucleotide binding; 0043167 : ion binding; 0048037 : cofactor binding			369
Solyc02g068420.3.1	1	0	21.36	Nop53 (60S ribosomal biogenesis) protein	G7K7B9	0003676 : nucleic acid binding	0005730 : nucleolus	0006996 : organelle organization; 0042254 : ribosome biogenesis; 0065003 : protein-containing complex assembly; 0006396 : RNA processing	366
Solyc11g069250.2.1	1	0	46.52	Fasciclin-like arabinogalactan protein	G7L2R9
Solyc05g009080.3.1	1	0	19.04	Polyketide cyclase/dehydrase and lipid transporter	G7LFP8				742
Solyc09g014550.3.1	1	0	40.4	MLP	G8DRV9			0050896 : response to stimulus	157
Solyc09g014540.2.1	1	0	40.4	MLP-like protein	G8DRW0			0050896 : response to stimulus	157
Solyc01g079930.2.1	1	0	32.93	Xyloglucan-specific endoglucanase inhibitor 9	G8GYH9	0008233 : peptidase activity			438
Solyc01g099410.3.1	1	0	65.29	Histone H2A	G8IIJ5	0003676 : nucleic acid binding; 0005515 : protein binding	0000786 : nucleosome; 0005634 : nucleus		146
Solyc01g060010.2.1	1	0	38.34	Beta-1,3-glucanase	G9G7S0	0016787 : hydrolase activity		0005975 : carbohydrate metabolic process	373
Solyc10g051380.2.1	1	0	31.1	Glycine-rich RNA-binding protein	GRP1
Solyc06g053210.3.1	1	0	92.98	Ubiquitin	J7G5B5	0005198 : structural molecule activity	0005840 : ribosome	0006412 : translation	128
Solyc01g009400.3.1	1	0	19.98	Peroxidase	K4ATD6
Solyc01g058520.3.1	1	0	72.64	Peroxidase	K4AW60
Solyc01g067850.2.1	1	0	54.51	Peroxidase	K4AX33
Solyc01g097920.3.1	1	0	56.81	Cysteine synthase	K4B0H9
Solyc01g099950.1.1	1	0	25.54	Pectinesterase	K4B129
Solyc01g100720.3.1	2	0	93.1	Importin subunit alpha	K4B1A3
Solyc01g101050.3.1	1	0	54.51	Peroxidase	K4B1D5
Solyc01g104000.3.1	2	0	73.14	Serine hydroxymethyltransferase	K4B1X5
Solyc02g020940.3.1	8	0	431.33	Glyceraldehyde-3-phosphate dehydrogenase	K4B4U4
Solyc02g062510.3.1	2	0	52.82	Peroxidase	K4B6D9
Solyc02g064640.3.1	1	0	44.21	Adenylyl-sulfate kinase	K4B6Q1
Solyc02g080200.3.1	3	0	77.91	Pectinesterase	K4B9P2
Solyc02g080210.3.1	3	0	77.91	Pectinesterase	K4B9P2
Solyc02g084780.3.1	8	0	298.59	Peroxidase	K4BAZ3
Solyc02g084790.3.1	7	0	247.79	Peroxidase	K4BAZ4
Solyc02g092730.3.1	1	0	25.04	Succinate dehydrogenase [ubiquinone] iron-sulfur subunit, mitochondrial	K4BD69
Solyc03g033690.2.1	3	0	115.37	Peroxidase	K4BFP1
Solyc03g044710.3.1	2	0	85.49	Patatin	K4BG88
Solyc03g062890.3.1	1	0	31.87	Superoxide dismutase [Cu-Zn]	K4BH38
Solyc03g078090.3.1	1	0	25.54	Pectinesterase	K4BHN9
Solyc03g083870.3.1	1	0	25.54	Pectinesterase	K4BIG2
Solyc03g096000.3.1	1	0	53.27	Clathrin heavy chain	K4BJ22
Solyc03g096680.2.1	1	0	32.54	Eukaryotic translation initiation factor 3 subunit G	K4BJ86
Solyc03g110960.3.1	1	0	70.23	Nucleoside diphosphate kinase	K4BJV9
Solyc03g118370.3.1	1	0	18.86	Carboxypeptidase	K4BLY8
Solyc04g005080.3.1	4	0	177.31	Pyruvate dehydrogenase E1 component subunit alpha	K4BNB4
Solyc04g014570.3.1	1	0	30.65	Transmembrane 9 superfamily member	K4BPW1
Solyc04g080330.3.1	1	0	48.72	Peroxidase	K4BVB2
Solyc05g008860.3.1	1	0	24.56	Non-specific serine/threonine protein kinase	K4BX60
Solyc05g012510.3.1	1	0	28.48	Alpha-1,4 glucan phosphorylase	K4BXX3
Solyc05g041540.3.1	1	0	32.66	Carboxypeptidase	K4C0D5
Solyc05g046000.3.1	1	0	54.51	Peroxidase	K4C0T3
Solyc05g046010.3.1	1	0	54.51	Peroxidase	K4C0T4
Solyc05g046030.3.1	1	0	54.51	Peroxidase	K4C0T6
Solyc05g046340.2.1	1	0	35.62	Phosphomannomutase	K4C0W7
Solyc05g050980.3.1	2	0	91.52	3-phosphoshikimate 1-carboxyvinyltransferase	K4C1D0
Solyc05g052100.3.1	1	0	34.89	Glutamate dehydrogenase	K4C1P1
Solyc05g054050.3.1	2	0	68.97	Glutamate decarboxylase	K4C284	0016829 : lyase activity; 0008144 : drug binding; 0019842 : vitamin binding; 0043167 : ion binding; 0048037 : cofactor binding	0005737 : cytoplasm	0006520 : cellular amino acid metabolic process	497
Solyc05g055320.3.1	1	0	57.67	Peroxidase	K4C2K8
Solyc05g055730.3.1	1	0	34.47	Methylenetetrahydrofolate reductase	K4C2P8
Solyc05g056400.3.1	5	0	221.83	Protein disulfide-isomerase	K4C2W4
Solyc05g056385.1.1	6	0	252.53	Protein disulfide-isomerase	K4C2W4
Solyc06g017860.2.1	1	0	52.33	Carboxypeptidase	K4C4B4
Solyc06g033860.2.1	1	0	34.89	Glutamate dehydrogenase	K4C4L0
Solyc06g050130.3.1	1	0	57.66	Alpha-galactosidase	K4C5G0
Solyc06g050980.3.1	2	0	99.71	Ferritin	K4C5P1
Solyc06g066410.3.1	1	0	23.86	Profilin	K4C7R7
Solyc06g068710.3.1	1	0	46.86	40S ribosomal protein S27	K4C845
Solyc06g071960.3.1	1	0	70.23	Nucleoside diphosphate kinase	K4C8R8
Solyc06g074780.1.1	1	0	32.69	Histone H2B	K4C9J5
Solyc06g084090.3.1	1	0	65.29	Histone H2A	K4CAR4
Solyc07g008550.3.1	10	0	618.78	Purple acid phosphatase	K4CBX4
Solyc07g008570.3.1	10	0	618.6	Purple acid phosphatase	K4CBX4
Solyc07g017880.3.1	2	0	170.46	Peroxidase	K4CCK2
Solyc07g049240.3.1	2	0	107.94	Peroxidase	K4CF27
Solyc08g008340.3.1	1	0	33.54	Nucleoside diphosphate kinase	K4CIW8
Solyc08g066850.3.1	1	0	30.3	Lactoylglutathione lyase	K4CLR1
Solyc08g067330.1.1	1	0	34.42	Chlorophyll a-b binding protein, chloroplastic	K4CLV9
Solyc08g075830.3.1	1	0	54.51	Peroxidase	K4CMV0
Solyc09g010400.3.1	1	0	65.29	Histone H2A	K4CR67
Solyc09g018590.1.1	2	0	118.82	Peroxidase	K4CSC1	0046906 : tetrapyrrole binding; 0048037 : cofactor binding; 0043167 : ion binding; 0016209 : antioxidant activity; 0016491 : oxidoreductase activity		0017144 : drug metabolic process; 0051186 : cofactor metabolic process; 0050896 : response to stimulus	250
Solyc09g064850.3.1	1	0	44.03	Glutathione peroxidase	K4CUB2
Solyc09g075330.3.1	1	0	25.54	Pectinesterase	K4CVB0
Solyc09g090990.2.1	11	0	699.1	PR10 protein	K4CWC5	0019840 : isoprenoid binding; 0031406 : carboxylic acid binding; 0042562 : hormone binding; 0043178 : alcohol binding; 0030234 : enzyme regulator activity; 0038023 : signaling receptor activity	0005737 : cytoplasm; 0005634 : nucleus	0007154 : cell communication; 0050789 : regulation of biological process; 0050896 : response to stimulus; 0006464 : cellular protein modification process; 0006793 : phosphorus metabolic process; 0065009 : regulation of molecular function	160
Solyc09g091520.2.1	2	0	38.49	60S acidic ribosomal protein P0	K4CWH8
Solyc10g005350.3.1	2	0	113.36	Xyloglucan endotransglucosylase/hydrolase	K4CX68
Solyc10g049890.2.1	1	0	16.08	D-3-phosphoglycerate dehydrogenase	K4D0E5
Solyc10g076190.2.1	2	0	66.92	Peroxidase	K4D1W1
Solyc10g076230.2.1	1	0	40.72	Peroxidase	K4D1W1
Solyc10g076210.2.1	2	0	66.92	Peroxidase	K4D1W3
Solyc11g005750.2.1	1	0	82.31	Pectinesterase	K4D4I8
Solyc11g007210.2.1	1	0	57.67	Peroxidase	K4D4Y2
Solyc11g007220.2.1	1	0	57.67	Peroxidase	K4D4Y3
Solyc11g011930.2.1	5	0	236.03	Isocitrate dehydrogenase [NADP]	K4D5Z8
Solyc11g017250.2.1	1	0	22.03	Dihydrolipoamide acetyltransferase component of pyruvate dehydrogenase complex	K4D6M8
Solyc11g073250.2.1	1	0	65.29	Histone H2A	K4DB31
Solyc11g073260.2.1	1	0	65.29	Histone H2A	K4DB32
Solyc12g005850.2.1	2	0	45.65	Protein DETOXIFICATION	K4DBC3
Solyc12g089360.1.1	1	0	54.51	Peroxidase	K4DH07
Solyc12g094640.2.1	10	0	563.02	Glyceraldehyde-3-phosphate dehydrogenase	K4DH36
Solyc12g098500.2.1	13	0	792.58	Adenosylhomocysteinase	K4DHM3
Solyc01g008080.3.1	2	0	94.01	40S ribosomal protein S27	M0TJU4	0043167 : ion binding; 0005198 : structural molecule activity	0015935 : small ribosomal subunit; 0016020 : membrane	0006996 : organelle organization; 0042254 : ribosome biogenesis; 0065003 : protein-containing complex assembly; 0006412 : translation	180
Solyc12g006830.2.1	1	0	65.29	Histone H2A	M0ZKK1	0003676 : nucleic acid binding; 0005515 : protein binding	0000786 : nucleosome; 0005634 : nucleus		135
Solyc03g120990.3.1	1	0	67.37	Malic enzyme	M0ZRW2	0016491 : oxidoreductase activity; 0043167 : ion binding; 0000166 : nucleotide binding; 0048037 : cofactor binding			642
Solyc05g032820.2.1	1	0	38.23	Adenosylhomocysteinase	M0ZZV7	0016787 : hydrolase activity		0006730 : one-carbon metabolic process	485
Solyc04g077340.3.1	2	0	43.83	Serine/threonine-protein kinase	M1A1I5	0000166 : nucleotide binding; 0008144 : drug binding; 0043167 : ion binding; 0016740 : transferase activity	0016020 : membrane	0000003 : reproduction; 0007154 : cell communication; 0008037 : cell recognition; 0032501 : multicellular organismal process; 0051704 : multi-organism process	818
Solyc06g074790.1.1	1	0	32.69	Histone H2B	M1AAN4	0003676 : nucleic acid binding; 0005515 : protein binding	0000786 : nucleosome; 0005634 : nucleus		142
Solyc12g010840.2.1	6	0	203.47	Ketol-acid reductoisomerase	M1ADA6	0016491 : oxidoreductase activity; 0043167 : ion binding		0006520 : cellular amino acid metabolic process	590
Solyc01g102570.3.1	1	0	30.02	Eukaryotic translation initiation factor 3 subunit C	M1BJV6	0003676 : nucleic acid binding; 0005515 : protein binding	0005737 : cytoplasm; 1990904 : ribonucleoprotein complex; 0032991 : protein-containing complex	0006412 : translation; 0065003 : protein-containing complex assembly	922
Solyc12g077370.2.1	1	0	23.85	Non-specific serine/threonine protein kinase	M1BPG2	0000166 : nucleotide binding; 0008144 : drug binding; 0043167 : ion binding; 0016740 : transferase activity		0007154 : cell communication; 0050789 : regulation of biological process; 0050896 : response to stimulus	487
Solyc12g044630.2.1	3	0	118.45	Profilin	M1CJS2	0005515 : protein binding	0005856 : cytoskeleton		133
Solyc01g098950.2.1	8	0	413.43	Glyceraldehyde-3-phosphate dehydrogenase	M1CKC5	0000166 : nucleotide binding; 0048037 : cofactor binding; 0016491 : oxidoreductase activity		0005975 : carbohydrate metabolic process	337
Solyc02g091870.3.1	5	0	226.8	Tubulin alpha chain	M1D0L4	0000166 : nucleotide binding; 0001882 : nucleoside binding; 0043167 : ion binding; 0016787 : hydrolase activity; 0005198 : structural molecule activity	0005737 : cytoplasm; 0005856 : cytoskeleton	0008150 : biological_process	451
Solyc12g011120.2.1	2	0	88.73	Glucose-1-phosphate adenylyltransferase	M1E0D4	0000166 : nucleotide binding; 0008144 : drug binding; 0043167 : ion binding; 0016740 : transferase activity	0009536 : plastid	0005976 : polysaccharide metabolic process; 0006112 : energy reserve metabolic process; 0009059 : macromolecule biosynthetic process	519
Solyc05g052720.1.1	1	0	35.99	Pleckstrin homology domain-containing protein 1	M7ZGC3				152
Solyc01g009180.3.1	10	0	429.26	5-methyltetrahydropteroyltriglutamate--homocysteine methyltransferase	METE
Solyc12g099480.2.1	2	0	98.27	UDP-glucuronate decarboxylase protein 1	N0A417		0016020 : membrane		430
Solyc09g005810.3.1	2	0	98.27	UDP-glucuronate decarboxylase protein 1	N0A417
Solyc10g085920.2.1	2	0	98.27	UDP-glucuronate decarboxylase protein 1	N0A9W0		0016020 : membrane		430
Solyc01g087840.3.1	3	0	182.97	Subtilisin-like protease	O82006	0008233 : peptidase activity			779
Solyc10g055570.2.1	1	0	30.71	SKP1-like protein	O82463			0006508 : proteolysis; 0009057 : macromolecule catabolic process	153
Solyc01g087740.1.1	4	0	219.56	Subtilisin-like protease	O82777	0005515 : protein binding; 0008233 : peptidase activity	0005576 : extracellular region	0050896 : response to stimulus; 0006518 : peptide metabolic process; 0045229 : external encapsulating structure organization; 0050789 : regulation of biological process; 0051704 : multi-organism process; 0043170 : macromolecule metabolic process; 0006508 : proteolysis; 0005976 : polysaccharide metabolic process; 0017144 : drug metabolic process	761
Solyc05g010240.3.1	1	0	38.85	Chaperonin-60 beta subunit	P93570	0000166 : nucleotide binding; 0008144 : drug binding; 0043167 : ion binding	0005737 : cytoplasm	0006457 : protein folding	599
Solyc04g082880.3.1	1	0	74.76	Pyrophosphate--fructose 6-phosphate 1-phosphotransferase subunit alpha	PFPA
Solyc03g096550.3.1	1	0	45.37	PLAT domain-containing protein 1	PLAT1
Solyc08g081880.2.1	1	0	25.42	BTB/POZ domain-containing protein POB1	POB1
Solyc01g097280.2.1	1	0	56.56	Pathogenesis-related protein PR-4	PR4
Solyc02g085520.3.1	1	0	33.81	Adenylosuccinate synthetase, chloroplastic	PURA
Solyc02g086970.3.1	2	0	99.43	Aldehyde dehydrogenase	Q1AFF6	0016491 : oxidoreductase activity			537
Solyc04g074100.3.1	1	0	27.94	Senescence-associated protein, putative	Q2HTL2				141
Solyc12g088180.1.1	2	0	83.47	Tubulin alpha chain	Q2XPX0	0000166 : nucleotide binding; 0001882 : nucleoside binding; 0043167 : ion binding; 0016787 : hydrolase activity; 0005198 : structural molecule activity	0005737 : cytoplasm; 0005856 : cytoskeleton	0008150 : biological_process	452
Solyc04g009770.3.1	1	0	27.32	DnaJ-like protein	Q38HT9	0000166 : nucleotide binding; 0008144 : drug binding; 0043167 : ion binding; 0005515 : protein binding		0006457 : protein folding; 0050896 : response to stimulus	419
Solyc12g056100.2.1	1	0	44.72	Ubiquitin conjugating enzyme E2-like	Q38JG8	0000166 : nucleotide binding; 0008144 : drug binding; 0043167 : ion binding; 0016740 : transferase activity			148
Solyc01g104685.1.1	10	0	497.47	GTP-binding nuclear protein	Q38JH1	0000166 : nucleotide binding; 0001882 : nucleoside binding; 0043167 : ion binding; 0016787 : hydrolase activity	0005634 : nucleus	0006810 : transport; 0051641 : cellular localization; 0015031 : protein transport	221
Solyc03g044930.2.1	1	0	24.98	Sn-1 protein	Q42393			0050896 : response to stimulus	147
Solyc10g055780.1.1	1	0	159.35	Endochitinase (Chitinase)	Q43184	0016787 : hydrolase activity		0005975 : carbohydrate metabolic process; 0043170 : macromolecule metabolic process; 0006807 : nitrogen compound metabolic process; 0009057 : macromolecule catabolic process; 0017144 : drug metabolic process	264
Solyc01g111650.3.1	2	0	78.72	Skp1	Q49HP3			0006508 : proteolysis; 0009057 : macromolecule catabolic process	156
Solyc05g021555.1.1	1	0	42.58	Alcohol dehydrogenase	Q4LAW8	0016491 : oxidoreductase activity			224
Solyc12g056390.1.1	1	0	68.78	Thaumatin-like protein	Q5DJS5		0005576 : extracellular region	0050896 : response to stimulus	226
Solyc06g005020.2.1	1	0	74.61	ATP synthase D chain, mitochondrial, putative	Q6L460	0005215 : transporter activity	0005739 : mitochondrion; 0016469 : proton-transporting two-sector ATPase complex	0006811 : ion transport; 0009117 : nucleotide metabolic process; 0017144 : drug metabolic process	168
Solyc04g050390.2.1	1	0	25.69	60S ribosomal protein L12	Q6RJY1	0005198 : structural molecule activity	0005840 : ribosome	0006412 : translation	166
Solyc09g007010.1.1	7	0	587.53	Pathogenesis-related protein 1	Q75QH2		0005576 : extracellular region		161
Solyc09g064800.2.1	1	0	26.9	Isoamylase isoform 2	Q84YG6	0004133 : glycogen debranching enzyme activity; 0016787 : hydrolase activity	0009536 : plastid	0009059 : macromolecule biosynthetic process	878
Solyc08g008220.3.1	1	0	44.72	Ubiquitin-conjugating enzyme E2	Q84YH5	0000166 : nucleotide binding; 0008144 : drug binding; 0043167 : ion binding; 0016740 : transferase activity			148
Solyc03g044743.1.1	2	0	39.75	Cytochrome P450	Q8H0I6	0046906 : tetrapyrrole binding; 0048037 : cofactor binding; 0043167 : ion binding; 0004497 : monooxygenase activity; 0016491 : oxidoreductase activity	0016020 : membrane		532
Solyc09g005110.3.1	1	0	35.6	Pyruvate decarboxylase	Q8H9C6	0016829 : lyase activity; 0043167 : ion binding; 0019842 : vitamin binding; 0048037 : cofactor binding			592
Solyc10g076510.2.1	1	0	35.6	Pyruvate decarboxylase	Q8H9C6	0016829 : lyase activity; 0043167 : ion binding; 0019842 : vitamin binding; 0048037 : cofactor binding			592
Solyc11g007980.2.1	1	0	27.57	Cytochrome P450	Q9AVQ2	0046906 : tetrapyrrole binding; 0048037 : cofactor binding; 0043167 : ion binding; 0004497 : monooxygenase activity; 0016491 : oxidoreductase activity			502
Solyc08g007690.1.1	1	0	173.28	Subtilisin-like protease	Q9LWA3	0008233 : peptidase activity			746
Solyc08g007680.1.1	1	0	173.28	Subtilisin-like protease	Q9LWA3	0008233 : peptidase activity			746
Solyc08g007600.1.1	3	0	330.17	Subtilisin-like protease	Q9LWA3	0008233 : peptidase activity			746
Solyc08g007610.1.1	2	0	207.34	Subtilisin-like protease	Q9LWA3	0008233 : peptidase activity			746
Solyc08g007700.1.1	1	0	173.28	Subtilisin-like protease	Q9LWA3	0008233 : peptidase activity			746
Solyc06g052050.3.1	7	0	267.87	Heat shock protein 70	Q9M4E8
Solyc01g099660.3.1	2	0	260.18	Heat shock protein 70	Q9M4E8
Solyc01g008610.3.1	1	0	28.62	Beta-1,3-glucanase	Q9SYX6	0016787 : hydrolase activity		0005975 : carbohydrate metabolic process	351
Solyc06g075010.3.1	2	0	126.72	Chaperonin 60 alpha subunit	Q9ZTV1	0000166 : nucleotide binding; 0008144 : drug binding; 0043167 : ion binding		0006457 : protein folding	581
Solyc07g062130.3.1	3	0	120.75	Trifunctional UDP-glucose 4,6-dehydratase/UDP-4-keto-6-deoxy-D-glucose 3,5-epimerase/UDP-4-keto-L-rhamnose-reductase RHM1	RHM1
Solyc10g086330.2.1	1	0	16.6	60S ribosomal protein L23a	RL23A
Solyc02g085050.3.1	1	0	42.47	Soluble inorganic pyrophosphatase	S4SPV0	0016787 : hydrolase activity; 0043167 : ion binding	0005737 : cytoplasm	0006793 : phosphorus metabolic process	215
Solyc09g092390.2.1	18	0	1127.11	Adenosylhomocysteinase	SAHH
Solyc07g042550.3.1	10	0	348.14	Sucrose synthase	SUS2
Solyc07g054370.3.1	1	0	19.68	F-box family protein	T1RU12				456
Solyc02g087880.3.1	7	0	308.74	Tubulin alpha chain	TBA
Solyc03g118760.3.1	3	0	116.75	Tubulin beta chain	TBB
Solyc01g099780.3.1	4	0	289.72	Translationally-controlled tumor protein homolog	TCTP
Solyc08g080590.3.1	4	0	256.53	Thaumatin-like protein	TLP
Solyc02g079860.1.1	1	0	18.81	Phototropic-responsive NPH3 family protein	U5FHY7
Solyc06g064910.3.1	2	0	47.65	T-complex protein 11	U5FVQ2
Solyc10g006480.2.1	3	0	208.75	Polyubiquitin	UBI1P
Solyc03g070390.3.1	7	0	305.64	Alpha-1,4-glucan-protein synthase [UDP-forming] 1	UPTG1
Solyc02g089170.3.1	8	0	334.48	Alpha-1,4-glucan-protein synthase [UDP-forming] 1	UPTG1
Solyc00g026160.3.1	1	0	24.38	Ferric reductase oxidase	V9HYU8	0016491 : oxidoreductase activity	0016020 : membrane		692
Solyc09g048990.3.1	3	0	133.29	V-type proton ATPase subunit E	VATE
Solyc04g076430.3.1	1	0	37.08	Geranylgeranyl transferase type-2 subunit alpha	W9QC24	0016740 : transferase activity	0005737 : cytoplasm; 0032991 : protein-containing complex	0006464 : cellular protein modification process	696
Solyc05g053100.3.1	1	0	76.4	Dihydrolipoyl dehydrogenase	W9QVW5	0009055 : electron transfer activity; 0000166 : nucleotide binding; 0043167 : ion binding; 0048037 : cofactor binding; 0016491 : oxidoreductase activity	0005575 : cellular_component	0050789 : regulation of biological process; 0065008 : regulation of biological quality	566
Solyc01g095260.1.1	2	0	115	Acidic endochitinase	W9R015	0016787 : hydrolase activity		0005975 : carbohydrate metabolic process	298
Solyc01g095250.1.1	2	0	115	Acidic endochitinase	W9R015
Solyc12g044400.2.1	1	0	24.9	ATP-dependent zinc metalloprotease FtsH	W9R6A6	0000166 : nucleotide binding; 0008144 : drug binding; 0043167 : ion binding; 0008233 : peptidase activity			892
Solyc01g102610.3.1	1	0	43.92	Ferric reduction oxidase 7	W9RRH7	0016491 : oxidoreductase activity	0016020 : membrane		738
Solyc08g082910.2.1	1	0	19.41	Dof zinc finger protein	W9RTF5	0003676 : nucleic acid binding	0005634 : nucleus	0006351 : transcription, DNA-templated; 0050789 : regulation of biological process	323
Solyc07g017510.3.1	1	0	19.11	1-phosphatidylinositol-3-phosphate 5-kinase	W9RVS2	0000166 : nucleotide binding; 0008144 : drug binding; 0043167 : ion binding; 0016740 : transferase activity			1850
Solyc01g111970.3.1	1	0	43.21	L-ascorbate oxidase-like protein	W9RW65	0043167 : ion binding; 0016491 : oxidoreductase activity			548
Solyc11g032060.3.1	1	0	53.68	GDSL esterase/lipase	W9S0Q7	0016787 : hydrolase activity			449
Solyc10g038120.2.1	1	0	43.44	Coatomer subunit delta	W9SBM6		0005794 : Golgi apparatus; 0016020 : membrane; 0031982 : vesicle; 0032991 : protein-containing complex	0015031 : protein transport; 0016192 : vesicle-mediated transport	529
Solyc11g010940.2.1	1	0	19.41	Dof zinc finger protein	W9T134	0003676 : nucleic acid binding	0005634 : nucleus	0006351 : transcription, DNA-templated; 0050789 : regulation of biological process	387
Solyc08g021995.1.1	2	0	63.68	26S protease regulatory subunit-like protein		0000166 : nucleotide binding; 0008144 : drug binding; 0043167 : ion binding; 0008233 : peptidase activity	0005737 : cytoplasm	0009057 : macromolecule catabolic process; 0019538 : protein metabolic process	433
Solyc02g032330.3.1	1	0	22.38	3-beta-hydroxysteroid-dehydrogenase/decarboxylase
Solyc11g007760.2.1	1	0	16.37	3-phosphoinositide-dependent protein kinase-1
Solyc01g008090.3.1	1	0	47.15	40S ribosomal protein S27		0043167 : ion binding; 0005198 : structural molecule activity	0015935 : small ribosomal subunit; 0016020 : membrane	0006996 : organelle organization; 0042254 : ribosome biogenesis; 0065003 : protein-containing complex assembly; 0006412 : translation	180
Solyc04g080150.2.1	1	0	68.81	60S ribosomal protein L11
Solyc12g040570.1.1	3	0	150.46	6-phosphogluconate dehydrogenase, decarboxylating
Solyc12g040580.1.1	1	0	41.33	6-phosphogluconate dehydrogenase, decarboxylating
Solyc03g097020.3.1	1	0	24.2	AAA-type ATPase family protein		0008289 : lipid binding; 0031406 : carboxylic acid binding		0002376 : immune system process; 0050896 : response to stimulus; 0051704 : multi-organism process	119
Solyc10g046933.1.1	1	0	19.05	ABC transporter C family member 6 --
Solyc10g080500.2.1	17	0	1084.35	actin
Solyc03g121650.3.1	1	0	20.17	Agenet-like domain-containing protein		0005515 : protein binding	0005856 : cytoskeleton	0006996 : organelle organization; 0051261 : protein depolymerization	139
Solyc03g051720.1.1	1	0	42.58	Alcohol dehydrogenase
Solyc03g051705.1.1	1	0	42.58	Alcohol dehydrogenase
Solyc09g037040.1.1	1	0	37.58	Alcohol dehydrogenase
Solyc05g021570.2.1	1	0	42.58	Alcohol dehydrogenase
Solyc05g005700.3.1	1	0	78.02	aldehyde dehydrogenase family 2 member B7d
Solyc11g071580.2.1	1	0	26.34	aldehyde oxidase
Solyc11g071600.2.1	1	0	26.34	aldehyde oxidase
Solyc01g102750.3.1	1	0	15.84	alfin1-like PHD domain-containing protein
Solyc05g005020.3.1	1	0	29.33	Alpha-Glucan Water Dikinase
Solyc11g018550.3.1	3	0	101.65	ascorbate peroxidase 6
Solyc10g075170.2.1	1	0	59.34	Aspartate aminotransferase
Solyc06g005010.1.1	1	0	74.61	ATP synthase subunit d, mitochondrial
Solyc12g036430.2.1	1	0	37.72	basic helix-loop-helix (bHLH) DNA-binding superfamily protein
Solyc10g080395.1.1	1	0	26.52	BED zinc finger,hAT family dimerization domain
Solyc01g009240.3.1	2	0	90.66	Beta-glucosidase
Solyc07g043580.3.1	1	0	13.63	bHLH transcription factor 052
Solyc02g044030.1.1	2	0	100.61	C2 calcium/lipid-binding and GRAM domain protein
Solyc12g006140.2.1	1	0	34.42	Cab-5 gene encoding chlorophyll a/b-binding protein
Solyc05g025870.3.1	1	0	15.25	Carboxypeptidase A6 --
Solyc01g099420.2.1	1	0	31.55	Catalase
Solyc04g082460.3.1	5	0	250.92	Catalase 3
Solyc06g043150.3.1	1	0	19.07	cell cycle switch 52B
Solyc09g091510.3.1	2	0	87.67	chalcone synthase 1
Solyc05g053550.3.1	3	0	109.33	chalcone synthase 2
Solyc07g008800.3.1	1	0	30.7	chaperonin
Solyc02g044045.1.1	2	0	100.61	Chaperonin Cpn60
Solyc09g042305.1.1	1	0	32.01	Chaperonin CPN60-2, mitochondrial
Solyc03g005780.3.1	3	0	109.24	chlorophyll a/b-binding protein Cab-3C
Solyc03g071590.3.1	7	0	313.79	chloroplast malate dehydrogenase
Solyc03g007890.3.1	2	0	103.74	class 2 small heat shock protein Le-HSP17.6
Solyc09g082085.1.1	1	0	22.15	Cystatin/monellin superfamily protein -
Solyc01g109330.3.1	1	0	32.86	cytochrome c biogenesis protein-like protein
Solyc01g090710.3.1	2	0	146.55	cytosolic malate dehydrogenase
Solyc06g075513.1.1	1	0	48.53	Dehydroascorbate reductase
Solyc11g039930.2.1	1	0	48.53	Dehydroascorbate reductase
Solyc09g056180.3.1	1	0	48.53	Dehydroascorbate reductase
Solyc06g075520.3.1	1	0	48.53	Dehydroascorbate reductase
Solyc11g011250.2.1	1	0	47.84	dehydroascorbate reductase 2
Solyc06g048960.3.1	1	0	21.74	Dicer-like 2a
Solyc08g045755.1.1	1	0	20.01	DNA/RNA polymerases superfamily protein --
Solyc06g009960.2.1	4	0	124.01	Elongation factor 1-alpha
Solyc11g028090.2.1	1	0	18.85	Elongation factor 1-gamma
Solyc02g076695.1.1	1	0	58.07	Endo-1,4-beta-xylanase A
Solyc10g074360.1.1	1	0	159.35	Endochitinase (Chitinase)
Solyc03g006860.3.1	1	0	47.7	fructokinase
Solyc10g017620.3.1	1	0	47.7	fructokinase AY099454
Solyc10g054380.2.1	1	0	56.54	Fructose-bisphosphate aldolase
Solyc07g065900.3.1	3	0	230.58	fructose-bisphosphate aldolase, cytoplasmic isozyme 1
Solyc06g009820.3.1	1	0	23.19	Fumarate hydratase 1 family protein
Solyc07g043310.3.1	1	0	39.5	Gamma aminobutyrate transaminase isoform 1
Solyc12g006450.2.1	1	0	51.9	gamma-aminobutyrate transaminase subunit precursor isozyme 3
Solyc01g105810.4.1	4	0	166.93	GDP dissociation inhibitor
Solyc03g094010.3.1	1	0	34.89	glutamate dehydrogenase
Solyc11g011390.2.1	5	0	238.76	Glutamine synthetase
Solyc01g107850.3.1	1	0	33.17	Glycosyltransferase
Solyc07g032497.1.1	1	0	26.52	HAT family dimerisation domain containing protein
Solyc11g020040.2.1	4	0	178.4	heat shock protein 70
Solyc01g060400.1.1	2	0	260.18	Heat shock protein 70 family
Solyc06g036290.3.1	2	0	103.74	heat shock protein 90
Solyc10g085910.2.1	1	0	20.89	Heavy metal transport/detoxification superfamily protein
Solyc11g066430.1.1	1	0	32.69	histone H2B
Solyc05g021410.2.1	1	0	21.41	histone-lysine N-methyltransferase SUVR5 --
Solyc11g064890.2.1	1	0	30.36	hypoxia-induced protein L31
Solyc06g009750.3.1	3	0	113.99	importin alpha
Solyc12g088210.2.1	1	0	47.1	Inositol-tetrakisphosphate 1-kinase
Solyc04g056390.3.1	4	0	148.34	isopentenyl diphosphate isomerase
Solyc03g111730.3.1	1	0	50.41	KDEL-tailed cysteine endopeptidase
Solyc02g083620.3.1	1	0	31.62	L-ascorbate peroxidase 5
Solyc06g069010.3.1	3	0	95.16	LeArcA1 protein
Solyc03g119040.3.1	2	0	58.1	LeArcA2 protein containing 7 WD40 repeats
Solyc08g016215.1.1	1	0	23.13	Leucine-rich receptor-like kinase family protein, putative		0000166 : nucleotide binding; 0008144 : drug binding; 0043167 : ion binding; 0016740 : transferase activity	0016020 : membrane		1016
Solyc08g014000.3.1	1	0	35.6	lipoxygenase A
Solyc03g033440.1.1	3	0	108.84	LOW QUALITY:ATP synthase subunit alpha
Solyc09g064775.1.1	1	0	26.52	LOW QUALITY:BED zinc finger,hAT family dimerization domain, putative
Solyc12g056040.1.1	1	0	25.11	LOW QUALITY:Calcium-dependent lipid-binding (CaLB domain) family protein --
Solyc09g091810.1.1	1	0	16.9	LOW QUALITY:CLAVATA3/ESR-related protein --
Solyc05g013950.1.1	3	0	164.28	LOW QUALITY:Dehydroascorbate reductase-like protein
Solyc02g030280.1.1	1	0	32.88	LOW QUALITY:Disease resistance protein (CC-NBS-LRR class) family protein
Solyc01g012550.1.1	1	0	23.1	LOW QUALITY:Endoribonuclease dicer-like protein
Solyc00g130800.2.1	1	0	27.76	LOW QUALITY:Metacaspase-2 --
Solyc04g026060.1.1	1	0	30.36	LOW QUALITY:P-loop containing nucleoside triphosphate hydrolases superfamily protein --
Solyc04g049200.2.1	1	0	29.41	LOW QUALITY:S-adenosylmethionine synthase
Solyc00g014850.1.1	1	0	24.39	LOW QUALITY:Transcription factor jumonji (jmj) family protein / zinc finger (C5HC2 type) family protein --
Solyc04g051790.2.1	1	0	24.9	LOW QUALITY:Transposon protein, putative, mutator sub-class
Solyc01g079910.1.1	1	0	32.93	LOW QUALITY:Xyloglucan-specific endoglucanase inhibitor protein 2
Solyc02g065110.3.1	1	0	27.68	MAP kinase kinase kinase 15
Solyc04g079400.3.1	1	0	20.53	MAP kinase kinase kinase 35
Solyc01g099670.3.1	5	0	215.1	meloidogyne-induced giant cell protein db212
Solyc06g034020.3.1	1	0	32.34	methionine sulfoxide reductase A3
Solyc05g026157.1.1	1	0	50.9	mitochondrial processing peptidase alpha subunit
Solyc10g007500.3.1	1	0	17.89	mitogen-activated protein kinase 10
Solyc12g044600.3.1	2	0	168.24	NADP-malic enzyme
Solyc08g080650.3.1	5	0	397.45	Osmotin-like protein (Fragment) IPR001938 Thaumatin, pathogenesis-related
Solyc08g079910.2.1	5	0	414	P69e protein
Solyc08g079850.3.1	3	0	153.7	P69F P69D protein
Solyc08g079920.2.1	3	0	302.2	P69f protein
Solyc07g064190.3.1	1	0	25.54	pectin methylesterase LePME3
Solyc12g005785.1.1	1	0	54.51	Peroxidase
Solyc07g052550.2.1	1	0	57.67	Peroxidase (AHRD V1
Solyc12g005790.2.1	1	0	54.51	Peroxidase 27
Solyc01g008530.3.1	1	0	32.83	phenylacetaldehyde reductase
Solyc08g074680.3.1	1	0	37.13	polyphenol oxidase precursor
Solyc08g074630.2.1	8	0	527	polyphenol oxidase precursor
Solyc11g005640.2.1	1	0	53.71	Polyubiquitin
Solyc11g005670.2.1	3	0	208.75	POLYUBIQUITIN 1
Solyc08g080620.1.1	3	0	246.85	PR-5x
Solyc01g111460.3.1	1	0	46.7	Proteasome subunit alpha type
Solyc03g033745.1.1	1	0	54.76	Proteasome subunit beta type
Solyc04g064870.3.1	2	0	77.63	protein early flowering 2-like
Solyc05g006590.3.1	1	0	24.85	protein phosphatase 2A catalytic subunit 1
Solyc01g011340.3.1	1	0	24.85	protein phosphatase 2A catalytic subunit 2
Solyc06g071290.3.1	2	0	95.05	putative betaine aldehyde dehyrogenase
Solyc04g076250.3.1	1	0	19.84	PWWP domain protein --
Solyc05g023800.3.1	11	0	560.91	Ran protein/TC4 protein 1
Solyc01g104700.3.1	8	0	394.67	Ran protein/TC4 protein ran2b
Solyc01g094370.3.1	1	0	22.8	remorin 2
Solyc05g025683.1.1	1	0	22.7	Respiratory burst oxidase, putative
Solyc10g006580.3.1	1	0	57.32	ribosomal protein L2
Solyc06g073430.3.1	1	0	74.54	Ribosomal protein S3 --
Solyc03g120000.3.1	1	0	35.63	RING/U-box superfamily protein --
Solyc06g062800.3.1	5	0	212.38	RNA helicase DEAD19
Solyc07g040750.2.1	3	0	100.04	RNA helicase DEAD21
Solyc08g062800.3.1	5	0	212.38	RNA helicase DEAD26
Solyc09g015930.3.1	1	0	34.18	RNA helicase DEAD28
Solyc01g109655.1.1	1	0	31.1	RNA-binding protein
Solyc04g077615.1.1	1	0	20.34	Serine carboxypeptidase-like 7
Solyc12g056673.1.1	1	0	22.6	Serine/threonine protein phosphatase 7 long form isogeny
Solyc02g030360.2.1	1	0	24.49	Serine/threonine-protein kinase
Solyc04g077330.3.1	1	0	22.96	Serine/threonine-protein kinase
Solyc07g062490.1.1	1	0	34.16	Serine/threonine-protein kinase
Solyc04g012120.3.1	10	0	558.72	SIG5 14-3-3 family protein
Solyc08g078070.3.1	2	0	95.33	small GTP-binding protein A
Solyc01g103370.3.1	1	0	53.7	small GTP-binding protein B
Solyc05g052070.3.1	2	0	95.33	small GTP-binding protein C
Solyc04g064470.2.1	1	0	48.53	Squamosa promoter-binding-like protein
Solyc08g079840.2.1	11	0	937.62	subtilisin-like endoprotease
Solyc01g087810.2.1	3	0	201.87	subtilisin-like serine protease family protein
Solyc01g007910.3.1	9	0	420.39	succinyl-CoA ligase alpha 1 subunit
Solyc02g005350.3.1	9	0	432.96	succinyl-CoA ligase alpha 2 subunit
Solyc09g098590.3.1	1	0	21.38	sucrose synthase
Solyc12g009300.3.1	8	0	283.74	sucrose synthase (SuSy)
Solyc09g005340.3.1	1	0	25.08	Symplekin, putative
Solyc07g047740.3.1	2	0	107.94	TOMTPX2A peroxidase
Solyc01g056940.3.1	3	0	208.75	Ubiquitin
Solyc11g005650.1.1	1	0	92.98	Ubiquitin family protein
Solyc08g083120.3.1	3	0	208.75	ubiquitin-ribosomal fusion protein
Solyc08g008590.3.1	3	0	208.75	ubiquitin-ribosomal fusion protein
Solyc03g082570.3.1	3	0	208.75	ubiquitin-ribosomal fusion protein
Solyc01g096290.3.1	3	0	208.75	ubiquitin-ribosomal fusion protein
Solyc03g114860.3.1	10	0	557.09	UDP-arabinose mutase-like protein
Solyc09g005470.3.1	1	0	32.98	UDP-glucuronic acid decarboxylase 1
Solyc09g005140.2.1	2	0	52.82	Zn-dependent exopeptidases superfamily protein --

## Sheet: TS2
Table S2. List of proteins contributing to component 1 and component 2 in the PCA. Standardized component scores were obtained in the PCA analysis of the differential proteins (ANOVA, p ≤ 0.05).
	Component 1	Component 2
Solyc01g059965.1.1	-0.49202	-2.37096
Solyc09g092170.2.1	4.8905e-07	9.82644e-06
Solyc10g079860.2.1	-0.00764326	-0.0342099
Solyc03g020010.1.1	-5.16596e-06	-0.000169285
Solyc01g008620.3.1	-0.0244704	0.168784
Solyc03g006700.3.1	-4.98017e-05	-0.00110835
Solyc10g055810.2.1	-2.68362e-05	-0.000354627
Solyc04g008280.2.1	1.97815e-06	3.93821e-05
Solyc01g086920.3.1	2.11773e-09	4.77159e-08
Solyc01g105070.3.1	-0.0118714	-0.204724
Solyc02g086700.3.1	-0.0014295	-0.0175478
Solyc04g005340.2.1	2.53254e-06	4.52363e-05
Solyc02g082920.3.1	-0.000880203	0.00487024
Solyc08g079900.3.1	-0.390336	3.02758
Solyc00g174340.2.1	-0.000982436	0.00262823
Solyc08g079870.3.1	-0.0107869	0.0719845
Solyc07g006650.3.1	-2.05052e-06	-3.70502e-05
Solyc09g064370.3.1	1.39545e-05	0.00026473
Solyc01g097240.3.1	-0.00280764	0.0105147
Solyc04g071890.3.1	-1.68496e-05	-0.00126771
Solyc08g074682.1.1	-0.000854521	-0.0151583
Solyc08g066740.3.1	6.76982e-07	1.30413e-05
Solyc05g050130.3.1	-0.00107817	0.00179515
Solyc01g097270.3.1	-2.21817e-05	-0.000258917
Solyc10g005670.2.1	4.35716e-06	7.61517e-05
Solyc09g091000.3.1	-0.00263944	-0.015643
Solyc10g055800.2.1	-0.00399857	-0.0407677
Solyc07g045350.3.1	-5.21581e-06	-0.000135489
Solyc10g052880.1.1	-5.19109e-05	-0.00137567
Solyc09g090980.3.1	-0.00312347	-0.0243053
Solyc10g055820.2.1	-9.57094e-05	-0.000826087
Solyc10g012370.3.1	-1.92562e-06	-5.19232e-05
Solyc01g087850.2.1	-7.53777e-06	-0.000265395
Solyc01g106620.2.1	-0.000477555	-0.000723117
Solyc04g016470.3.1	-1.56374e-05	0.000170439
Solyc02g094200.3.1	1.59285e-06	3.25386e-05
Solyc01g010750.3.1	2.44153e-06	5.46772e-05
Solyc03g098740.1.1	-3.25069e-06	-5.31262e-08
Solyc03g119690.2.1	2.9362e-06	5.5835e-05
Solyc06g060290.3.1	-5.03293e-06	-8.52919e-05
Solyc11g005480.2.1	-1.17957e-05	8.55175e-05
Solyc09g075460.3.1	9.03367e-06	0.00015465
Solyc01g107990.3.1	1.3517e-07	2.99967e-06
Solyc04g071610.3.1	-1.09306e-05	-5.06659e-05
Solyc00g005000.3.1	6.89807e-08	1.52082e-06
Solyc10g049970.2.1	-6.02526e-07	-1.80581e-05
Solyc05g017760.3.1	6.202e-07	1.19513e-05
Solyc06g065270.3.1	-2.44604e-07	-1.02324e-05
Solyc07g037960.1.1	1.15048e-06	1.89685e-05
Solyc08g014340.3.1	1.16853e-05	0.000167017
Solyc06g005360.3.1	7.68243e-05	0.00138061
Solyc03g115630.3.1	1.62676e-08	3.50391e-07
Solyc03g083910.4.1	2.00184e-06	2.83229e-05
Solyc01g111170.3.1	0.00189673	0.0324691
Solyc01g080280.3.1	1.25978e-06	2.75897e-05
Solyc04g081550.3.1	1.04657e-07	2.11622e-06
Solyc07g005100.3.1	-0.00033885	0.000723542
Solyc12g005720.1.1	-0.000790117	-0.0122308
Solyc01g006280.3.1	1.9567e-06	4.94189e-05
Solyc11g066720.2.1	3.75499e-08	7.62362e-07
Solyc02g078940.3.1	-5.37603e-08	-2.34941e-07
Solyc09g091840.3.1	-8.60957e-06	-9.44684e-05
Solyc01g105060.3.1	3.56004e-08	7.24547e-07
Solyc06g005160.3.1	4.12643e-06	8.03139e-05
Solyc02g079750.3.1	-1.56451e-05	-0.000330106
Solyc03g114500.3.1	-4.34192e-05	-0.000924262
Solyc12g042380.2.1	-3.0133e-07	-2.66725e-06
Solyc09g009390.3.1	-0.000780706	-0.00419611
Solyc12g094620.2.1	0.0146417	0.247338
Solyc07g005390.3.1	1.03647e-06	1.70871e-05
Solyc00g006800.3.1	-1.49865e-06	-2.8983e-05
Solyc02g080810.3.1	1.00736e-06	2.6007e-05
Solyc04g074740.3.1	3.27618e-07	6.34229e-06
Solyc12g009400.2.1	1.61232e-08	2.67379e-07
Solyc07g062210.3.1	7.06664e-06	0.000137956
Solyc03g082920.3.1	-1.79582e-06	-2.78816e-05
Solyc04g078540.3.1	1.79442e-07	4.08813e-06
Solyc04g082630.3.1	6.58478e-06	8.79918e-05
Solyc12g056960.2.1	-0.00157026	-0.0611711
Solyc09g090430.3.1	-3.47334e-06	-9.45461e-05
Solyc01g101040.3.1	3.79111e-08	5.5949e-07
Solyc12g008640.2.1	8.41616e-07	1.41122e-05
Solyc06g060790.1.1	4.9483e-08	6.25352e-07
Solyc01g089970.3.1	-7.48076e-05	-0.000374317
Solyc06g083620.3.1	4.9271e-07	8.58492e-06
Solyc04g016360.3.1	1.195e-05	0.000181935
Solyc01g106210.3.1	-1.02041e-07	-4.27672e-07
Solyc10g081440.2.1	7.88367e-08	1.01634e-06
Solyc12g010040.2.1	-4.00402e-05	-0.00028991
Solyc01g108320.3.1	0.000184076	0.00353563
Solyc02g068530.3.1	1.17537e-06	1.9081e-05
Solyc07g032740.3.1	-1.25934e-06	1.49059e-06
Solyc05g050970.3.1	-0.000113737	-0.000293229
Solyc05g012070.3.1	2.46236e-08	3.67789e-07
Solyc08g079090.3.1	1.03675e-07	1.82182e-06
Solyc01g081620.3.1	1.23809e-07	2.66547e-06
Solyc06g008620.1.1	-4.77001e-07	-5.73934e-06
Solyc02g088690.3.1	4.43602e-06	7.69274e-05
Solyc08g081480.3.1	7.44965e-05	0.00150598
Solyc08g008210.3.1	2.305e-07	6.44084e-06
Solyc03g093360.3.1	1.22661e-05	0.000192792
Solyc02g082760.3.1	3.78146e-07	7.87126e-06
Solyc01g100360.3.1	3.69582e-08	6.91769e-07
Solyc12g017460.1.1	-4.04974e-08	-5.09429e-07
Solyc06g065520.3.1	5.74615e-09	1.17242e-07
Solyc04g076060.3.1	-8.09537e-07	-6.85265e-06
Solyc10g005100.3.1	2.03028e-06	3.95068e-05
Solyc06g082120.3.1	5.85496e-09	1.35961e-07
Solyc11g007020.2.1	-4.38228e-07	-5.67678e-06
Solyc02g077860.1.1	1.80025e-06	2.79641e-05
Solyc04g025440.3.1	2.6836e-08	4.39601e-07
Solyc07g005090.3.1	-2.39917e-05	-0.00109448
Solyc06g005940.3.1	-0.00105779	-0.00147159
Solyc08g076960.1.1	3.62151e-07	6.54834e-06
Solyc10g005110.3.1	2.0787e-08	3.50636e-07
Solyc12g100120.2.1	2.84771e-06	5.3848e-05
Solyc03g093690.3.1	3.13583e-07	4.43543e-06
Solyc06g005260.3.1	-3.15773e-06	-0.000106266
Solyc02g087520.3.1	5.21334e-07	9.04519e-06
Solyc03g115820.3.1	3.07233e-07	3.80851e-06
Solyc04g054710.3.1	-1.58958e-05	-8.21836e-05
Solyc05g054580.3.1	5.69299e-08	7.70536e-07
Solyc08g077920.3.1	4.63991e-08	7.12662e-07
Solyc09g008280.2.1	1.29067e-07	1.83697e-06
Solyc12g087940.2.1	-3.44123e-07	1.94196e-06
Solyc02g069800.1.1	-8.3006e-07	-9.99381e-06
Solyc11g011960.2.1	0.000198516	0.00294263
Solyc01g109660.2.1	9.09802e-07	1.88218e-05
Solyc11g066520.2.1	3.33292e-07	5.96928e-06
Solyc01g088610.3.1	-1.82025e-09	-1.83357e-08
Solyc07g063733.1.1	6.28608e-06	7.15271e-05
Solyc09g075670.1.1	-2.97054e-06	-7.86416e-06
Solyc03g118010.3.1	-1.65069e-08	-7.91637e-08
Solyc08g080630.3.1	-0.000324709	-0.000347082
Solyc02g088390.3.1	1.43223e-07	2.49578e-06
Solyc10g083570.2.1	4.70631e-06	0.000107621
Solyc09g082780.3.1	2.13212e-07	4.74812e-06
Solyc06g035920.3.1	1.84636e-08	4.89578e-07
Solyc06g071920.3.1	-1.59138e-05	-0.000345898
Solyc08g067500.1.1	0.00172714	0.0300226
Solyc07g042250.3.1	-2.91462e-07	-7.34808e-06
Solyc12g099100.2.1	-1.73596e-07	-2.7241e-06
Solyc07g064590.3.1	6.01861e-08	1.09329e-06
Solyc03g019690.1.1	-0.000110456	-0.000265599
Solyc01g098645.1.1	0.000109928	0.0014572
Solyc06g053460.2.1	2.22608e-08	4.50131e-07
Solyc01g008550.4.1	-4.17131e-07	-9.94068e-07
Solyc04g015830.3.1	8.28796e-08	3.27566e-06
Solyc08g068420.3.1	8.7787e-06	0.000166366
Solyc11g012070.2.1	1.11831e-08	1.44415e-07
Solyc09g010930.3.1	1.75258e-06	2.89842e-05
Solyc02g092670.1.1	1.41552e-05	0.00038881
Solyc07g064800.3.1	6.32003e-09	6.58844e-08
Solyc09g075810.3.1	3.94755e-06	5.68429e-05
Solyc04g080850.3.1	1.75629e-05	0.000252912
Solyc06g060260.3.1	7.00469e-08	1.21037e-06
Solyc08g080585.1.1	-4.73146e-06	-4.00454e-05
Solyc10g074920.2.1	0.000225887	0.00295457
Solyc06g054260.1.1	1.27141e-06	1.9597e-05
Solyc11g039840.2.1	4.94395e-09	4.1705e-08
Solyc09g009260.3.1	5.93894e-05	0.00147877
Solyc09g007660.1.1	9.90112e-07	1.95654e-05
Solyc04g011400.3.1	0.000102395	0.0013256
Solyc08g013670.3.1	1.42521e-07	2.28501e-06
Solyc01g081610.3.1	2.68039e-07	5.06868e-06
Solyc07g055210.3.1	6.99375e-08	1.75145e-06
Solyc06g075220.1.1	1.25398e-06	2.7793e-05
Solyc11g005420.2.1	8.0585e-09	1.87886e-07
Solyc07g045440.1.1	2.48489e-06	4.58847e-05
Solyc03g119090.3.1	4.62501e-09	1.04611e-07
Solyc10g047430.1.1	3.33859e-05	0.000474902
Solyc01g091530.3.1	0.00039158	0.00970618
Solyc02g080940.3.1	2.97561e-09	2.90042e-08
Solyc12g088720.2.1	1.09236e-08	2.36753e-07
Solyc02g078650.3.1	-1.76755e-06	-1.15164e-05
Solyc05g053020.3.1	1.83074e-07	2.90458e-06
Solyc10g038130.2.1	3.34041e-05	0.000474298
Solyc07g064160.3.1	2.07061e-08	3.33944e-07
Solyc02g068900.3.1	-3.2103e-07	-5.93424e-06
Solyc10g084400.2.1	-1.01187e-05	9.5177e-05
Solyc07g044840.3.1	-8.72616e-05	-0.000108162
Solyc11g013170.2.1	-2.72799e-08	1.4185e-07
Solyc04g081810.3.1	0.000274141	0.00487886
Solyc01g104950.3.1	0.00052926	0.0133279
Solyc06g083690.3.1	1.10033e-08	2.72914e-07
Solyc03g123730.3.1	3.52401e-09	1.32093e-07
Solyc06g049080.3.1	7.21227e-07	7.51825e-06
Solyc02g063150.3.1	2.06504e-07	2.85881e-06
Solyc01g100930.3.1	8.37933e-08	1.38436e-06
Solyc02g068740.3.1	1.28248e-08	1.24405e-07
Solyc06g007620.3.1	1.27337e-06	1.7731e-05
Solyc07g007760.3.1	1.97302e-07	4.03646e-06
Solyc07g042520.3.1	6.67323e-06	9.82597e-05
Solyc08g005800.3.1	-1.19298e-05	-0.0001534
Solyc05g024415.1.1	4.0819e-09	5.3593e-08
Solyc07g008240.3.1	-7.90809e-07	-4.22494e-06
Solyc01g103800.3.1	7.82586e-08	1.36153e-06
Solyc10g051340.2.1	3.77446e-08	1.27365e-06
Solyc01g109940.3.1	2.4945e-07	3.5485e-06
Solyc01g068130.3.1	5.57221e-07	8.37548e-06
Solyc06g059740.3.1	-5.64306e-05	0.0003243
Solyc08g066110.3.1	5.75532e-07	6.5657e-06
Solyc04g082010.1.1	2.18301e-06	1.30059e-05
Solyc03g097070.3.1	-6.89342e-09	-5.18291e-08
Solyc02g094050.3.1	1.34481e-06	1.64658e-05
Solyc02g092580.3.1	-9.87372e-08	-2.69544e-06
Solyc02g085100.3.1	9.44331e-09	2.85891e-07
Solyc05g013240.3.1	3.08142e-08	4.15783e-07
Solyc10g086190.2.1	6.09027e-06	8.1565e-05
Solyc12g098150.2.1	9.10316e-07	1.54107e-05
Solyc11g012870.2.1	7.67478e-07	1.96967e-05
Solyc01g102660.3.1	-1.92658e-07	-8.37164e-07
Solyc03g111720.3.1	-5.28841e-09	-6.24853e-08
Solyc02g063070.3.1	-2.13829e-06	-2.8326e-05
Solyc12g005080.2.1	1.21092e-08	4.17596e-08
Solyc12g005860.2.1	-0.000158547	-0.00332055
Solyc09g007940.3.1	2.88924e-07	3.70592e-06
Solyc09g082060.3.1	-3.24765e-06	-1.56771e-06
Solyc02g023970.3.1	3.79639e-09	9.73632e-08
Solyc02g087300.1.1	5.06257e-10	1.00575e-08
Solyc04g080570.3.1	2.87829e-08	4.19088e-07
Solyc02g078540.3.1	3.78594e-08	2.73119e-07
Solyc02g087230.3.1	6.69301e-10	1.45446e-08
Solyc08g074683.1.1	3.18796e-08	6.7236e-07
Solyc03g114150.3.1	3.80543e-08	7.85051e-07
Solyc11g069270.2.1	3.39129e-05	0.000472551
Solyc06g074850.3.1	0.000619294	0.00616528
Solyc12g014270.2.1	6.57764e-08	7.52106e-07
Solyc04g049330.3.1	1.05278e-07	1.17104e-06
Solyc01g111450.3.1	3.35952e-06	4.95015e-05
Solyc01g060085.1.1	6.89133e-06	0.000118112
Solyc07g007550.3.1	5.22907e-07	6.63384e-06
Solyc02g081700.1.1	2.20755e-07	1.33838e-06
Solyc03g111670.3.1	4.65996e-08	2.93869e-07
Solyc05g056160.3.1	7.35928e-09	8.27643e-08
Solyc06g082260.3.1	1.5045e-06	1.85525e-05
Solyc08g075690.3.1	4.97976e-08	2.13618e-06
Solyc12g014380.2.1	-6.90435e-08	-2.90226e-07
Solyc10g078740.2.1	-3.71469e-07	2.0992e-06
Solyc02g079950.3.1	1.95222e-06	2.67376e-05
Solyc10g047950.2.1	2.0283e-08	7.25137e-07
Solyc06g069470.3.1	-2.67765e-08	1.00629e-07
Solyc01g006300.3.1	-2.55944e-05	-0.000334471
Solyc01g102390.3.1	1.56189e-05	0.000188242
Solyc06g083790.3.1	-3.11381e-06	-4.08427e-05
Solyc08g082820.3.1	-4.62243e-06	-1.83805e-05
Solyc11g007990.2.1	-1.28143e-06	-4.05201e-05
Solyc06g050440.3.1	-7.40234e-07	-6.80704e-05
Solyc07g017900.3.1	9.12168e-08	2.91387e-06
Solyc03g007270.3.1	9.96492e-09	1.55717e-07
Solyc02g065400.3.1	1.5069e-06	2.11184e-05
Solyc01g107590.3.1	5.56563e-05	0.000881417
Solyc03g096460.3.1	1.58612e-08	8.7689e-08
Solyc10g005510.3.1	-1.49991e-06	-4.20522e-05
Solyc02g093210.3.1	2.09596e-08	2.43475e-07
Solyc01g067740.3.1	-6.87298e-06	5.38718e-05
Solyc06g076970.3.1	-1.2023e-07	-4.67329e-06
Solyc07g052980.3.1	1.59942e-09	2.25057e-08
Solyc08g066810.3.1	1.73149e-06	1.96274e-05
Solyc05g012260.3.1	-3.99387e-06	-4.92501e-05
Solyc09g098540.3.1	6.4287e-07	8.68417e-06
Solyc09g082990.3.1	8.65707e-08	5.36015e-07
Solyc02g069080.3.1	5.94157e-08	8.93107e-07
Solyc05g013820.3.1	3.95495e-08	5.16225e-07
Solyc11g069150.2.1	1.37561e-07	3.00125e-07
Solyc04g081490.3.1	5.23533e-07	4.03715e-06
Solyc01g099770.3.1	6.63933e-07	1.44668e-05
Solyc05g054090.3.1	2.22376e-07	7.08435e-06
Solyc02g091680.3.1	2.19217e-09	2.59863e-08
Solyc06g008170.3.1	4.35977e-08	8.00976e-07
Solyc10g007600.3.1	8.95181e-05	0.000811542
Solyc02g084710.3.1	9.78114e-09	3.94358e-07
Solyc05g054760.3.1	2.43659e-05	0.000835383
Solyc07g052350.3.1	-1.69838e-05	-0.000692436
Solyc06g072580.3.1	1.52099e-07	3.49958e-06
Solyc06g076630.3.1	0.00698103	0.0931819
Solyc10g018300.2.1	-1.07192e-06	-1.8512e-06
Solyc08g028690.3.1	8.18515e-10	1.87668e-08
Solyc04g077190.3.1	2.28634e-05	0.000152755
Solyc10g083970.1.1	3.18756e-08	6.16109e-07
Solyc04g080260.3.1	5.8754e-07	1.26922e-05
Solyc04g009030.3.1	8.85401e-07	3.70042e-06
Solyc04g079200.3.1	2.49682e-07	1.32752e-06
Solyc12g008580.2.1	1.38305e-07	1.3396e-06
Solyc08g079060.3.1	1.99099e-09	1.00535e-09
Solyc01g080790.3.1	8.70974e-08	7.52666e-07
Solyc07g006790.3.1	4.41633e-08	1.57133e-06
Solyc05g054710.3.1	-2.68507e-07	1.6138e-06
Solyc01g079880.3.1	4.4644e-07	9.36969e-06
Solyc01g107870.3.1	1.02965e-07	2.11386e-06
Solyc01g005620.3.1	1.83281e-09	3.00308e-08
Solyc06g083810.3.1	1.31344e-09	2.70591e-08
Solyc01g099760.3.1	1.60776e-08	1.61708e-07
Solyc12g039120.2.1	4.34243e-08	-3.98707e-08
Solyc02g087250.3.1	1.21881e-05	0.000187137
Solyc08g080140.3.1	6.58908e-08	1.05865e-06
Solyc07g066600.3.1	-0.000445443	0.00230595
Solyc07g052510.4.1	0.000152089	0.00123039
Solyc11g069000.2.1	1.30444e-07	1.01276e-06
Solyc03g115360.3.1	4.12221e-07	2.10137e-06
Solyc07g032640.2.1	1.50315e-07	1.81403e-06
Solyc01g005550.3.1	3.92506e-07	4.6196e-06
Solyc07g053540.1.1	3.30007e-07	2.13557e-05
Solyc01g108630.3.1	1.55814e-07	2.72228e-06
Solyc04g009200.3.1	-2.75119e-08	-7.48232e-07
Solyc10g081130.2.1	2.17416e-08	3.4719e-07
Solyc03g079880.3.1	0.0034626	0.0434181
Solyc01g107670.2.1	-2.11147e-08	-2.16486e-06
Solyc09g009020.3.1	-0.000279826	8.63973e-05
Solyc04g074640.3.1	1.56435e-06	2.64213e-06
Solyc03g097290.3.1	-6.37923e-08	-3.2983e-07
Solyc06g062280.3.1	2.71746e-08	3.48813e-07
Solyc01g111120.3.1	-1.34427e-05	6.87741e-05
Solyc12g014420.2.1	7.99473e-06	7.5177e-05
Solyc02g083590.3.1	-6.89209e-07	-3.22874e-06
Solyc05g048760.3.1	2.86133e-08	1.35176e-07
Solyc03g080180.3.1	5.41133e-06	7.88422e-05
Solyc07g052480.3.1	6.23352e-05	0.00115134
Solyc07g016200.3.1	3.05006e-08	9.58153e-07
Solyc01g006900.3.1	-1.30684e-06	-1.11979e-05
Solyc05g025500.3.1	5.21403e-08	6.53614e-07
Solyc12g099160.2.1	2.76165e-06	9.74918e-05
Solyc06g076660.3.1	9.27203e-09	2.34399e-07
Solyc04g071900.3.1	-2.06598e-05	0.000256331
Solyc03g080150.3.1	8.66547e-10	1.15258e-08
Solyc12g056120.1.1	-3.85822e-07	-8.97096e-06
Solyc08g076220.3.1	5.85157e-09	6.31536e-08
Solyc09g057670.3.1	-1.05511e-08	-9.94931e-09
Solyc05g008600.3.1	-4.70238e-05	0.000528293
Solyc08g080940.3.1	-5.05327e-07	-8.46369e-06
Solyc12g095770.2.1	5.3584e-09	6.83101e-08
Solyc02g086880.3.1	-1.09567e-06	-1.82449e-05
Solyc10g006650.3.1	1.29142e-06	1.81376e-05
Solyc11g066270.2.1	-2.04228e-07	-9.08098e-06
Solyc06g005060.3.1	4.26104e-07	1.39699e-05
Solyc05g005480.2.1	1.28013e-06	3.48434e-05
Solyc04g049450.3.1	-1.09255e-08	-7.60506e-07
Solyc04g055170.3.1	-1.62799e-07	-4.0249e-06
Solyc05g010260.3.1	2.15789e-07	2.3651e-06
Solyc10g074500.2.1	5.34175e-10	1.68854e-09
Solyc12g094700.2.1	3.66301e-07	9.48833e-07
Solyc01g006980.3.1	6.98703e-08	2.10687e-06
Solyc03g019790.3.1	1.72651e-06	6.15759e-05
Solyc02g079500.4.1	0.000168904	0.00477293
Solyc10g009410.1.1	-1.46698e-07	-1.92137e-05
Solyc03g044097.1.1	-0.00017111	-0.00282327
Solyc03g123610.3.1	-6.22893e-08	2.51972e-07
Solyc02g082830.2.1	3.05374e-07	1.24121e-05
Solyc07g049450.3.1	5.06561e-09	2.74301e-08
Solyc08g065640.3.1	3.20695e-09	1.35073e-07
Solyc12g099200.2.1	-4.07289e-08	-1.84963e-06
Solyc12g017570.2.1	-1.60396e-08	-1.72227e-07
Solyc12g008630.2.1	2.48462e-07	4.59328e-06
Solyc06g073310.3.1	3.94441e-08	2.20657e-07
Solyc11g070050.2.1	8.70447e-09	1.25521e-07
Solyc11g072190.2.1	-1.41275e-06	2.24279e-06
Solyc07g005380.3.1	-5.15753e-07	-1.36362e-05
Solyc02g024050.3.1	9.57322e-07	3.16894e-05
Solyc12g055800.3.1	3.05808e-07	3.13279e-06
Solyc12g043110.2.1	-2.86225e-07	-1.5981e-06
Solyc11g069040.3.1	4.88402e-08	1.53981e-06
Solyc10g055670.2.1	1.00723e-07	1.10199e-06
Solyc02g081880.3.1	2.13792e-08	5.65333e-07
Solyc01g103480.3.1	1.46967e-07	5.8478e-06
Solyc01g058390.3.1	2.67476e-09	4.17127e-08
Solyc09g011240.3.1	3.98878e-08	1.21955e-06
Solyc04g078110.1.1	0.00155219	0.0144733
Solyc12g056230.2.1	-8.41589e-08	-2.34761e-06
Solyc05g056310.3.1	4.93146e-09	8.26544e-08
Solyc06g073190.3.1	0.0033112	0.0661716
Solyc07g044860.3.1	9.93771e-07	1.57751e-05
Solyc11g005820.1.1	2.17067e-08	1.12458e-06
Solyc02g084920.3.1	1.52743e-06	3.86303e-05
Solyc12g055720.2.1	1.67292e-07	2.01744e-06
Solyc12g095760.2.1	4.59418e-09	1.85322e-08
Solyc10g085555.1.1	1.04658e-07	2.90287e-06
Solyc05g006520.3.1	1.05089e-07	1.55279e-06
Solyc03g121720.2.1	1.20516e-08	1.37527e-07
Solyc04g008740.3.1	-4.78242e-07	-1.17447e-05
Solyc05g050120.3.1	-2.98496e-06	-4.53848e-05
Solyc04g076660.3.1	3.66883e-09	6.06584e-08
Solyc01g091190.3.1	7.20313e-07	-1.10124e-06
Solyc03g113800.3.1	1.94159e-06	4.05935e-05
Solyc03g025850.3.1	1.12905e-08	9.40176e-07
Solyc03g111010.3.1	-3.17358e-09	-1.27661e-07
Solyc01g079820.3.1	3.77851e-09	2.42514e-07
Solyc02g063090.3.1	3.02316e-09	2.97629e-08
Solyc08g067100.2.1	0.0241497	0.0466808
Solyc11g066290.2.1	1.63326e-07	2.43563e-06
Solyc01g096580.3.1	6.27313e-07	3.61843e-06
Solyc04g072240.3.1	-5.50503e-07	5.39551e-06
Solyc09g066430.3.1	2.68789e-09	4.31532e-08
Solyc07g007670.3.1	1.63958e-06	4.31139e-05
Solyc12g088760.1.1	0.000162212	0.00558903
Solyc07g016150.3.1	5.45568e-08	2.93932e-06
Solyc03g044150.3.1	4.95259e-07	2.34131e-05
Solyc01g006660.2.1	7.87665e-08	-5.59476e-08
Solyc01g060470.3.1	1.19079e-07	2.64341e-06
Solyc01g094200.3.1	4.77452e-09	1.076e-07
Solyc10g050110.1.1	2.03675e-08	3.78789e-07
Solyc01g006510.3.1	6.33476e-08	9.35759e-07
Solyc07g005330.3.1	-2.1649e-08	-1.33975e-08
Solyc01g088020.3.1	3.17936e-09	2.6259e-07
Solyc02g081160.3.1	2.24058e-07	4.97593e-06
Solyc11g011440.1.1	-8.30334e-08	1.17261e-06
Solyc06g062380.3.1	-2.67687e-08	-3.60978e-06
Solyc01g009100.3.1	1.00505e-07	-4.26088e-07
Solyc02g084440.3.1	8.10747e-06	0.000201453
Solyc09g018750.3.1	1.48797e-07	-1.19522e-08
Solyc11g066950.2.1	-2.48235e-07	-5.93136e-07
Solyc05g008460.3.1	-1.28664e-06	-5.6387e-05
Solyc07g062610.3.1	6.12058e-10	2.52935e-08
Solyc08g007670.1.1	7.06249e-07	7.10466e-06
Solyc06g082420.3.1	-1.22048e-07	-1.00727e-05
Solyc02g038690.1.1	8.5068e-10	1.10498e-08
Solyc04g080590.3.1	3.24018e-08	-2.95264e-09
Solyc01g106260.3.1	-9.16256e-11	1.0647e-09
Solyc02g091560.3.1	6.33473e-09	-1.18821e-08
Solyc05g056050.3.1	7.50809e-09	1.47792e-07
Solyc08g067020.3.1	-1.97123e-07	9.35298e-07
Solyc10g084325.1.1	2.03188e-06	6.5317e-05
Solyc12g096760.2.1	-3.29494e-07	2.21367e-06
Solyc01g101060.3.1	2.18548e-08	4.72095e-07
Solyc02g081270.3.1	-5.53742e-08	1.00694e-06
Solyc12g014310.2.1	6.58773e-09	-4.86333e-08
Solyc00g009020.3.1	-4.93843e-07	-3.39983e-05
Solyc01g110360.3.1	1.98739e-08	4.95673e-07
Solyc04g080960.3.1	2.92341e-09	-4.62417e-08
Solyc08g079860.2.1	4.50544e-07	1.30769e-05
Solyc05g007260.3.1	-1.5392e-06	9.61779e-06
Solyc06g053200.3.1	5.26849e-08	7.10312e-07
Solyc02g091100.3.1	-5.86072e-08	-9.77331e-07
Solyc05g018570.3.1	2.43292e-07	3.28732e-06
Solyc09g056385.1.1	-6.64441e-06	-5.50089e-05
Solyc10g081310.2.1	5.9157e-08	-2.97661e-07
Solyc03g044155.1.1	2.36161e-07	8.35816e-06
Solyc11g040330.2.1	1.28642e-07	-1.12371e-06
Solyc02g083460.3.1	-6.67459e-08	1.44075e-06
Solyc11g011470.2.1	1.11082e-08	3.5857e-08
Solyc03g007670.3.1	-7.43818e-09	-2.41318e-08
Solyc10g049620.2.1	8.74234e-10	5.72127e-10
Solyc01g009280.3.1	2.81199e-09	7.37271e-08
Solyc08g062910.3.1	0.000112072	0.00117853
Solyc11g008870.2.1	2.09883e-07	3.51649e-06
Solyc01g079950.3.1	1.63772e-08	2.6697e-07
Solyc09g063130.3.1	2.17149e-07	3.61544e-06
Solyc11g006970.2.1	-4.91176e-09	-2.49196e-07
Solyc01g006450.3.1	-1.19879e-07	2.51285e-06
Solyc10g008140.3.1	-2.92706e-09	-3.36795e-07
Solyc02g071700.3.1	4.75973e-07	8.84133e-07
Solyc01g008330.3.1	-4.05915e-09	-5.6724e-08
Solyc01g066590.3.1	5.55521e-10	1.9066e-08
Solyc01g100030.4.1	2.08775e-08	-6.01834e-08
Solyc04g011510.3.1	-5.83436e-05	-0.00138405
Solyc08g041870.3.1	-3.57215e-06	7.28566e-05
Solyc01g067750.3.1	-5.46754e-08	-8.66783e-07

## Sheet: TS3
	Table S3. List of proteins that presented significant decreases (ANOVA, p ≤ 0.05; quantification with at least 2 peptides; fold ≤ 0.5) when xylem sap samples of plants grown in control conditions were compared to those grown in Mn toxicity by shotgun proteomics. Information includes: a) Accession, ITAG2.3 entry; b) Peptide count, number of identified peptides in each protein; c) Peptides quantita…
	Accession a	Peptide count b	Peptides quantitation c	Confidence score d	p e	Fold +Mn/C f	Description g	Function h	Domain i	Uniprot entry j	TMHMM k	Category l	Signal peptide prediction m	Secretory prediction n	Reason for lnS o
	Secretory proteins (CPS + UPS + sUPS; 181 proteins)
	Protein metabolism (33 proteins)
	Proteolysis (27 proteins)
1	Solyc02g092670.1.1	17	12	949.11	9.30762e-05	0.335085	Subtilisin-like protease (AHRD V3.3 *** A9XG40_TOBAC)	proteolysis	MEROPS peptidase family S8	-	1	CPS	SigP, TarP, SecP
2	Solyc08g007670.1.1	9	4	645.66	0.0209796	0.518913	Subtilisin-like protease (AHRD V3.3 *** Q9LWA3_SOLLC)	proteolysis	MEROPS peptidase family S8	-	0	CPS	SigP, TarP, SecP
3	Solyc04g081810.3.1	27	26	1777.89	0.000227572	0.483198	Subtilisin-like protease (AHRD V3.3 *** A0A0B2PIS0_GLYSO)	proteolysis	MEROPS peptidase family S8	A0A3Q7H3L3	0	CPS	SigP, TarP, SecP
4	Solyc01g006660.2.1	9	9	365.9	0.0160152	0.54384	Subtilisin-like protease (AHRD V3.3 *** A0A0B2PIS0_GLYSO)	proteolysis	MEROPS peptidase family S8	A0A3Q7ERD5	0	CPS	SigP, TarP, SecP
5	Solyc08g079860.2.1	11	4	728.7	0.0335389	0.510046	P69C protein	serine-type endopeptidase activity	MEROPS peptidase family S8	-	0	CPS	SigP, TarP, SecP
6	Solyc04g078110.1.1	25	25	1652.77	0.00923072	0.482875	Serine protease SBT1	serine-type endopeptidase activity	MEROPS peptidase family S8	A0A3Q7H1P2	0	CPS	SigP, TarP, SecP
7	Solyc06g074850.3.1	19	18	1116.6	0.000599379	0.305256	Carboxypeptidase (AHRD V3.3 *** K4C9K1_SOLLC)	proteolysis	MEROPS peptidase family S10	A0A3Q7HWB4	0	CPS	SigP, TarP, SecP
8	Solyc11g066520.2.1	2	2	58.33	5.25607e-05	0.27478	Carboxypeptidase (AHRD V3.3 *** K4D9Q9_SOLLC)	proteolysis	MEROPS peptidase family S10	A0A3Q7JNZ7	1	CPS	SigP, TarP, SecP
9	Solyc12g099160.2.1	6	5	293.84	0.00379101	0.501253	Serine carboxypeptidase family protein	proteolysis	MEROPS peptidase family S10	A0A3Q7JEJ6	1	CPS	SigP, TarP, SecP
10	Solyc04g078540.3.1	3	3	104.62	7.49683e-06	0.45908	Cysteine protease (AHRD V3.3 *** Q9ST61_SOLTU)	proteolysis	MEROPS peptidase family C1, clan CA	A0A3Q7G8Y1	1	CPS	SigP, TarP, SecP
11	Solyc12g094700.2.1	3	2	161.22	0.00562451	0.41199	Cysteine protease, putative (AHRD V3.3 *** B9R8S7_RICCO)	proteolysis	MEROPS peptidase family C1	A0A3Q7JCC7	1	CPS	SigP, TarP, SecP
12	Solyc02g068740.3.1	2	2	85.27	0.000280046	0.2649	Glycine cleavage system H family protein (AHRD V3.3 *** B9ICP5_POPTR)	response to stress	MEROPS peptidase family C1	A0A3Q7F1L3	0	CPS	SecP
13	Solyc01g079950.3.1	6	2	281.07	0.0456954	0.485958	Xyloglucan-specific endoglucanase inhibitor protein 2 (AHRD V3.3 *** F1DHN5_SOLTU)	aspartic-type endopeptidase activity	MEROPS peptidase family A1	A0A3Q7EH90	0	CPS	TarP, SecP
14	Solyc03g119690.2.1	6	6	295.26	2.80412e-07	0.154969	Eukaryotic aspartyl protease family protein (AHRD V3.3 *** AT3G18490.1)	response to abscisic acid/response to water deprivation/aspartic-type endopeptidase activity	MEROPS peptidase family A1	A0A3Q7FT62	0	CPS	SigP, TarP, SecP
15	Solyc08g067100.2.1	18	17	1210.15	0.0132412	0.535661	Eukaryotic aspartyl protease family protein (AHRD V3.3 *** AT5G10770.1)	response to abscisic acid/response to water deprivation/aspartic-type endopeptidase activity	MEROPS peptidase family A1	K4CLT6	0	CPS	SigP, TarP, SecP
16	Solyc00g005000.3.1	3	3	76.47	9.57319e-07	0.0731099	Eukaryotic aspartyl protease family protein (AHRD V3.3 *** AT3G20015.1)	response to abscisic acid/response to water deprivation/aspartic-type endopeptidase activity	MEROPS peptidase family A1	A0A494G8A2	0	CPS	SigP, TarP, SecP
17	Solyc12g008630.2.1	5	4	295.02	0.0070227	0.350178	Mitochondrial-processing peptidase subunit alpha (AHRD V3.3 *** MPPA_SOLTU)	proteolysis/mitochondrial electron transport, ubiquinol to cytochrome c	MEROPS peptidase family M16	A0A3Q7J3G4	0	UPS		LSP, SecP
18	Solyc07g064590.3.1	2	2	68.49	7.18073e-05	0.0998222	Inducible plastid-lipid associated protein	protein deubiquitination	MEROPS peptidase family C85	A0A3Q7HFD0	0	UPS		LSP, SecP
19	Solyc01g005550.3.1	4	4	219.17	0.00295677	0.194694	Carboxyl-terminal peptidase (DUF239) (AHRD V3.3 *** AT2G44210.1)	proteolysis/neproxin	MEROPS family U74	A0A3Q7E7L8	1	CPS	TarP, SecP
20	Solyc01g109940.3.1	4	3	197.06	0.000336393	0.375867	26S proteasomal subunit RPT4a	proteolysis	AAA ATPase family	A0A3Q7ETU0	0	UPS		LSP, SecP
21	Solyc03g123730.3.1	2	2	85.81	0.000251626	0.351381	26S protease regulatory subunit (AHRD V3.3 *** T2DN87_PHAVU)	proteasome assembly	AAA ATPase family	A0A3Q7FWM7	0	sUPS		SecP
22	Solyc01g099760.3.1	7	3	265.13	0.00236006	0.23218	LeMA-1 putatve Mg-dependent ATPase 1	protein catabolic process	AAA ATPase family	A0A3Q7F894	0	sUPS		SecP
23	Solyc04g079200.3.1	5	5	273.66	0.00196265	0.466575	26S proteasome non-ATPase regulatory subunit, putative (AHRD V3.3 *** B9R7G0_RICCO)	proteolysis	MEROPS identifier M67.001	A0A3Q7GAC5	0	sUPS		SecP
24	Solyc02g081700.1.1	5	4	276.09	0.000660873	0.489079	Proteasome subunit alpha type (AHRD V3.3 *** K4BA40_SOLLC)	proteolysis	MEROPS peptidase family T1A	A0A3Q7F6F6	0	UPS		LSP, SecP
25	Solyc10g081130.2.1	7	2	296.69	0.0030337	0.540649	Proteasome subunit alpha type (AHRD V3.3 *** K4D300_SOLLC)	proteolysis	MEROPS peptidase family T1A	A0A3Q7JFP9	0	UPS		LSP
26	Solyc01g111450.3.1	9	8	401.46	0.000629111	0.449138	LEY14339 proteasome, alpha subunit	proteolysis	MEROPS peptidase family T1A	A0A3Q7EVZ0	0	UPS		LSP
27	Solyc12g014270.2.1	4	4	137.09	0.000611483	0.376755	Peptide-N4-(N-acetyl-beta-glucosaminyl)asparagine amidase A (AHRD V3.3 *** PNAA_PRUDU)	PNGase A (glycopeptide-hydrolysis)	PNGase A	A0A3Q7J4M1	0	CPS	TarP, SecP
	Protein synthesis (6 proteins)
28	Solyc03g115360.3.1	8	3	323.59	0.00288062	0.369771	40S ribosomal protein S19-like (AHRD V3.3 *** Q2VCJ6_SOLTU)	structural constituent of ribosome	IPR001266﻿, Ribosomal_S19e	A0A3Q7FTS1	0	sUPS		SecP
29	Solyc06g008170.3.1	2	2	153.17	0.0015667	0.0887714	50S ribosomal protein L14 (AHRD V3.3 *** A0A0K9PMD0_ZOSMR)	structural constituent of ribosome	IPR036853﻿, Ribosomal_L14_sf	K4CUW3	0	sUPS		SecP
30	Solyc06g073310.3.1	3	3	135.77	0.00709361	0.446612	60S ribosomal protein l9 (AHRD V3.3 *** E5GBD5_CUCME)	structural constituent of ribosome	IPR000702﻿, Ribosomal_L6	A0A3Q7GZX3	0	sUPS		SecP
31	Solyc09g066430.3.1	3	2	73.69	0.0149643	0.0886738	60S ribosomal protein L14, putative (AHRD V3.3 *** B9SV21_RICCO)	structural constituent of ribosome	IPR002784﻿, Ribosomal_L14e_dom	A0A3Q7J0J5	0	sUPS		SecP
32	Solyc12g039120.2.1	7	2	251.92	0.00242561	0.341654	40S ribosomal protein S19-like (AHRD V3.3 *** Q2VCJ6_SOLTU)	structural constituent of ribosome	IPR001266﻿, Ribosomal_S19e	A0A3Q7J8R5	0	sUPS		SecP
33	Solyc05g054580.3.1	4	2	154.84	4.19587e-05	0.425334	60S acidic ribosomal protein P0 (AHRD V3.3 *** K4C2D6_SOLLC)	structural constituent of ribosome	IPR001790﻿, Ribosomal_L10P	A0A3Q7HH02	0	UPS		LSP
	Oxido-reductases (33 proteins)
	Peroxidases (7 proteins)
34	Solyc06g005160.3.1	11	2	501.37	3.1851e-06	0.0844749	Ascorbate peroxidase (AHRD V3.3 *** Q9SMD3_SOLLC)	response to oxidative stress	Classical plant (class III) peroxidase subfamily/AtPrx01	Q3I5C4	0	UPS		LSP
35	Solyc07g052510.4.1	19	14	1162.43	0.00253354	0.467826	Peroxidase (TPX1)	response to oxidative stress	peroxiredoxin family. AhpC/Prx1 subfamily/Spom2CysPrx	-	0	CPS	SigP, TarP, SecP
36	Solyc03g080150.3.1	3	2	114.23	0.00397964	0.418613	Peroxidase (AHRD V3.3 *** K4BHZ1_SOLLC)	response to oxidative stress	Classical plant (class III) peroxidase subfamily/AtPrx03	A0A3Q7FJX7	0	CPS	SigP, TarP, SecP
37	Solyc01g108320.3.1	16	13	993.82	1.13089e-05	0.164234	Peroxidase (AHRD V3.3 *** K4B348_SOLLC)	response to oxidative stress	Classical plant (class III) peroxidase subfamily/AtPrx07	A0A3Q7ESR3	1	CPS	SigP, TarP, SecP
38	Solyc04g074640.3.1	5	5	341.13	0.00325558	0.376715	Ascorbate peroxidase (AHRD V3.3 *** W8E036_JATCU)	response to oxidative stress	Classical plant (class III) peroxidase subfamily/AtPrx07	A0A3Q7H0B7	0	sUPS		SecP
39	Solyc06g076630.3.1	16	16	1464.36	0.00173202	0.309111	Peroxidase (AHRD V3.3 *** K4CA23_SOLLC)	response to oxidative stress	Classical plant (class III) peroxidase subfamily/AtPrx47	-	1	CPS	SecP
40	Solyc02g079500.4.1	6	3	477.87	0.00575022	0.511912	Peroxidase (AHRD V1 **** Q50LG4_TOBAC)%3B contains Interpro domain(s) IPR019793 Peroxidases heam-ligand binding site IPR019794 Peroxidase%2C active site IPR002016 Haem peroxidase%2C plant/fungal/bacterial	response to oxidative stress	Classical plant (class III) peroxidase subfamily/AtPrx52	-	1	CPS	SigP, TarP, SecP
	Copper oxidases (7 proteins)
41	Solyc02g088390.3.1	2	2	69.8	6.23768e-05	0.385849	Blue copper protein, putative (AHRD V3.3 *** B9T3T7_RICCO)	electron carrier/response to stress	IPR008972. Cupredoxin. /IPR003245. Phytocyanin_dom.	A0A3Q7F968	1	CPS	SigP, TarP, SecP
42	Solyc02g094050.3.1	4	4	322.82	0.000371506	0.381735	Blue copper protein (AHRD V3.3 *** A0A0B2QX32_GLYSO)	electron carrier/response to stress	IPR008972. Cupredoxin. /IPR003245. Phytocyanin_dom.	A0A3Q7G089	1	CPS	SigP, TarP, SecP
43	Solyc04g074740.3.1	2	2	58.4	5.73069e-06	0.0492313	Blue copper protein, putative (AHRD V3.3 *** B9RJR1_RICCO)	electron carrier/response to stress	IPR008972. Cupredoxin. /IPR003245. Phytocyanin_dom.	A0A3Q7G526	0	CPS	SigP, TarP, SecP
44	Solyc08g066740.3.1	2	2	82.76	6.35408e-08	0.111061	Early nodulin-like protein 1 (AHRD V3.3 *** A0A151U5D7_CAJCA)	electron carrier activity	IPR008972. Cupredoxin. /IPR003245. Phytocyanin_dom.	A0A3Q7HR33	2	CPS	SigP, TarP, SecP
45	Solyc09g075810.3.1	2	2	144.05	0.000104448	0.385344	Early nodulin-like protein (AHRD V3.3 *** A0A0K9P6C2_ZOSMR)	electron carrier activity	IPR008972. Cupredoxin. /IPR003245. Phytocyanin_dom.	A0A3Q7I5Z5	2	CPS	SigP, TarP, SecP
46	Solyc08g079090.3.1	2	2	143.7	1.46089e-05	0.30655	Monocopper oxidase-like protein SKU5 (AHRD V3.3 *** SKU5_ARATH)	cell tip growth	IPR008972. Cupredoxin. /IPR001117. Cu-oxidase.	A0A3Q7HV28	1	CPS	SigP, TarP, SecP
47	Solyc06g082260.3.1	3	3	147.49	0.000708121	0.316511	Laccase (AHRD V3.3 *** A0A1B0YZD2_DAUCA)	oxidation-reduction process	IPR017761. Laccase.	A0A3Q7HXT1	0	CPS	SigP, TarP, SecP
	Aldehyde/histidinol dehydrogenases (7 proteins)
48	Solyc03g114150.3.1	5	3	234.39	0.000594334	0.452576	Aldehyde dehydrogenase family 2 member B7a	oxidation-reduction process	IPR016161. Ald_DH/histidinol_DH.	A0A3Q7FSE5	0	CPS	SecP
49	Solyc07g005390.3.1	6	6	204.69	4.4231e-06	0.188127	Aldehyde dehydrogenase 11A3 (AHRD V3.3 *** AT2G24270.3)	oxidation-reduction process	IPR016161. Ald_DH/histidinol_DH.	A0A3Q7H3C5	0	UPS		LSP
50	Solyc03g093690.3.1	3	2	153.8	3.57311e-05	0.340626	Methionine sulfoxide reductase A4	oxidation-reduction process	IPR016161. Ald_DH/histidinol_DH.	G3K2M4	0	UPS		SPL, SecP
51	Solyc03g113800.3.1	11	9	449.07	0.0121498	0.481999	Betaine aldehyde dehydrogenase (AHRD V3.3 *** A0A0B5EBW5_SOLTU)	oxidoreductase activity, acting on the aldehyde or oxo group of donors, NAD or NADP as acceptor	IPR016161﻿, Ald_DH/histidinol_DH	A0A3Q7FS73	0	UPS		LSP, SecP
52	Solyc01g006510.3.1	5	5	244.16	0.0171538	0.443404	Sorbitol related enzyme	oxidation-reduction process	IPR002328. ADH_Zn_CS	Q3C2L6	0	UPS		LSP, SPL, SecP
53	Solyc01g107590.3.1	17	17	955.88	0.000996767	0.195791	Cinnamyl alcohol dehydrogenase (AHRD V3.3 *** C1IC55_GOSHI)	oxidation-reduction process	PF00107﻿, ADH_zinc_N﻿	A0A3Q7ESC5	0	UPS		LSP
54	Solyc09g064370.3.1	8	8	432.92	3.82815e-08	0.261015	Alcohol dehydrogenase (AHRD V3.3 *** ADH_FRAAN)	ethanol oxidation	PF00107﻿, ADH_zinc_N	D2Y3F4	0	UPS		LSP, SPL
	Miscellaneous Oxido-reductases (12 proteins)
55	Solyc10g081440.2.1	3	3	118.3	1.03521e-05	0.233336	NADH-cytochrome b5 reductase (AHRD V3.3 *** K4D331_SOLLC)	oxidation-reduction process	IPR001834﻿, CBR-like	A0A3Q7IM46	1	CPS	SecP
56	Solyc02g087230.3.1	2	2	43.29	0.000555522	0.301644	Ferredoxin-thioredoxin reductase catalytic chain (AHRD V3.3 *** W9SEM5_9ROSA)	oxidation-reduction process	IPR004209﻿, FTR_bsu	A0A3Q7FAK2	0	sUPS		SecP
57	Solyc01g108630.3.1	9	4	419.05	0.00301349	0.263589	Nitrite reductase	oxidation-reduction process	PF01077﻿, NIR_SIR﻿	A0A3Q7ESW4	0	UPS		LSP
58	Solyc06g062280.3.1	2	2	148.58	0.00343373	0.539027	Thioredoxin superfamily protein (AHRD V3.3 *-* A0A061FEH2_THECC)	oxidation-reduction process	IPR012336﻿, Thioredoxin-like_fold	A0A3Q7GXS6	1	CPS	SigP, TarP, SecP
59	Solyc06g083690.3.1	2	2	66.41	0.000246473	0.290187	Glutaredoxin family protein (AHRD V3.3 *** AT4G28730.1)	oxidation-reduction process	IPR002109﻿, Glutaredoxin	A0A3Q7H1V8	0	sUPS		SecP
60	Solyc08g028690.3.1	2	2	51.26	0.00177112	0.0366787	NAD(P)-binding Rossmann-fold superfamily protein (AHRD V3.3 *** A0A061EUQ7_THECC),Pfam:PF13561	short chain alcohol dehydrogenase/reductase	IPR002347﻿, SDR_fam	A0A3Q7HMQ9	0	UPS		LSP, SPL, SecP
61	Solyc06g049080.3.1	3	3	207.87	0.000262819	0.484068	Thioredoxin peroxidase 1	removal of superoxide radicals	IPR001189﻿, Mn/Fe_SOD	A0A3Q7GSL2	0	sUPS		SecP
62	Solyc01g102390.3.1	4	4	308.16	0.000858929	0.439929	Germin-like protein (AHRD V1 ***- O65358_SOLTU)%3B contains Interpro domain(s) IPR014710 RmlC-like jelly roll fold	oxidation-reduction process (MnSOD)	IPR019780﻿, Germin_Mn-BS	-	0	CPS	SigP, TarP, SecP
63	Solyc04g080570.3.1	3	3	110.6	0.0005246	0.357626	Gamma carbonic anhydrase-like protein (AHRD V3.3 *** I3SYK2_MEDTR)	regulation of reactive oxygen species metabolic proces	IPR001451﻿, Hexapep	A0A3Q7GAZ9	0	UPS		LSP, SecP
64	Solyc10g005110.3.1	3	3	113.12	3.40278e-05	0.307757	Coproporphyrinogen III oxidase (AHRD V3.3 *** AT1G03475.1)	porphyrin-containing compound biosynthetic process	IPR001260﻿, Coprogen_oxidase_aer	A0A3Q7I9A2	0	sUPS		SecP
65	Solyc08g068420.3.1	13	13	616.55	8.53578e-05	0.236568	L-gulonolactone oxidase (AHRD V3.3 *** A0A151T9K5_CAJCA)	L-ascorbic acid biosynthetic process	IPR007173﻿, ALO	A0A3Q7HRZ4	1	CPS	SigP, TarP, SecP
66	Solyc12g008640.2.1	7	7	277.84	8.77338e-06	0.255651	Gamma-glutamyltranspeptidase 1 (AHRD V3.3 *** A0A0B0NB37_GOSAR)	glutathione catabolic process	IPR007828 Inositol_oxygenase/PF05153 MIOX	A0A3Q7J311	0	UPS		LSP, SecP
	Polysaccharide metabolism (26 proteins)
67	Solyc01g104950.3.1	22	22	1477.24	0.00023956	0.45774	β -D-xylosidase 2 precursor (LEXYL2)	carbohydrate metabolic process	IPR002772﻿, Glyco_hydro_3	A0A3Q7EQN7	1	CPS	SigP, TarP, SecP
68	Solyc08g066810.3.1	8	7	405.21	0.00131355	0.225399	Glycosyl hydrolase family 5 protein (AHRD V3.3 *** D7KPG3_ARALL)	carbohydrate metabolic process	IPR001547. Glyco_hydro_5/PF00150. Cellulase	A0A3Q7HNV7	1	CPS	TarP, SecP
69	Solyc10g074920.2.1	10	10	758.23	0.00011611	0.243168	Mannan endo-1,4-beta-mannosidase-like protein (AHRD V3.3 *** G7LAQ6_MEDTR)	carbohydrate metabolic process	IPR001547. Glyco_hydro_5/PF00150. Cellulase	A0A3Q7IIH1	1	CPS	SigP, TarP, SecP
70	Solyc04g077190.3.1	13	11	833.02	0.00181813	0.359805	Endo-1,4-beta-xylanase A (AHRD V3.3 *** A0A0B2QB53_GLYSO)	carbohydrate metabolic process	IPR001000﻿, GH10	A0A3Q7G9I3	0	sUPS		SecP
71	Solyc07g052980.3.1	2	2	48.22	0.00126168	0.330283	Xyloglucan endotransglycosylase/hydrolase 16	carbohydrate metabolic process	IPR000757﻿, GH16	A0A3Q7HC15	0	CPS	SigP, TarP, SecP
72	Solyc12g008580.2.1	5	4	219.57	0.00197497	0.287782	Glucan endo-1,3-beta-glucosidase, putative (AHRD V3.3 *** B9RKF7_RICCO)	carbohydrate metabolic process	IPR000490﻿, Glyco_hydro_17	A0A3Q7J2K7	0	CPS	SigP, TarP, SecP
73	Solyc12g014420.2.1	8	7	372.24	0.00348534	0.34437	Glucan endo-1,3-beta-glucosidase, putative (AHRD V3.3 *** B9SU04_RICCO)	carbohydrate metabolic process	IPR000490﻿, Glyco_hydro_17	A0A3Q7J5D6	1	CPS	SigP, TarP, SecP
74	Solyc04g080260.3.1	9	7	470.65	0.00185889	0.458187	Glucan endo-1,3-beta-glucosidase, putative (AHRD V3.3 *** B9R7T0_RICCO)	carbohydrate metabolic process	IPR000490﻿, Glyco_hydro_17	A0A3Q7G7D3	0	CPS	SigP, TarP, SecP
75	Solyc05g025500.3.1	3	2	127.05	0.00373013	0.434134	Glucan endo-1,3-beta-glucosidase, putative (AHRD V3.3 *** B9SWK2_RICCO)	carbohydrate metabolic process	IPR000490﻿, Glyco_hydro_17	A0A3Q7GFU5	1	CPS	SigP, TarP, SecP
76	Solyc09g098540.3.1	4	3	246.43	0.00138594	0.175021	Chitinase family protein (AHRD V3.3 *** AT1G05850.2)	carbohydrate metabolic process	IPR016283﻿, Glyco_hydro_19	A0A3Q7I958	0	CPS	SigP, TarP, SecP
77	Solyc01g081610.3.1	4	4	202.86	0.00014344	0.342444	Beta-hexosaminidase (AHRD V3.3 *** D3TI69_SOLLC)	carbohydrate metabolic process	IPR015883﻿, Glyco_hydro_20_cat	D3TI69	1	CPS	SigP, TarP, SecP
78	Solyc03g019790.3.1	10	10	503.76	0.005729	0.52573	Alpha-galactosidase	carbohydrate metabolic process	IPR002241﻿, Glyco_hydro_27	A0A3Q7G376	0	CPS	SigP, TarP, SecP
79	Solyc04g025440.3.1	4	2	170.48	3.12419e-05	0.185888	Pectin lyase-like superfamily protein (AHRD V3.3 *** AT1G23460.1)	carbohydrate metabolic process	IPR000743﻿, Glyco_hydro_28	A0A3Q7G1N0	0	CPS	SigP, TarP, SecP
80	Solyc08g081480.3.1	7	7	639.9	1.78777e-05	0.326619	Pectin lyase-like superfamily protein (AHRD V3.3 *** AT4G23500.1)	carbohydrate metabolic process	IPR000743﻿, Glyco_hydro_28	A0A3Q7HTZ6	0	CPS	SigP, TarP, SecP
81	Solyc09g075460.3.1	7	7	410.13	6.2591e-07	0.443784	Pectin lyase-like superfamily protein (AHRD V3.3 *** AT3G16850.1)	carbohydrate metabolic process	IPR000743﻿, Glyco_hydro_28	A0A3Q7J1M8	0	UPS		SPL, SecP
82	Solyc03g083910.4.1	10	10	443.02	1.53326e-06	0.445713	Symbol=TIV1/Acid beta-fructofuranosidase	carbohydrate metabolic process	IPR001362﻿, Glyco_hydro_32	-	1	UPS		LSP, SPL, SecP
83	Solyc09g092170.2.1	6	6	256.35	3.51342e-10	0.119734	Beta-galactosidase (AHRD V3.3 *** A0A0V0IVF7_SOLCH)	carbohydrate metabolic process	IPR031330﻿, Gly_Hdrlase_35_ca	A0A3Q7IA20	1	CPS	TarP, SecP
84	Solyc11g069270.2.1	18	17	1077.19	0.000598551	0.508344	Beta-galactosidase (AHRD V3.3 *** E3UVW7_SOLLC)	carbohydrate metabolic process	IPR031330﻿, Gly_Hdrlase_35_ca	E3UVW7	1	CPS	TarP, SecP
85	Solyc07g007550.3.1	5	5	277.31	0.000659472	0.340835	Heparanase-like protein 3 (AHRD V3.3 *** A0A0B2S006_GLYSO)	carbohydrate metabolic process	IPR005199﻿, Glyco_hydro_79	A0A3Q7H7G9	0	CPS	SigP, TarP, SecP
86	Solyc12g100120.2.1	8	8	357.37	3.56868e-05	0.301691	DUF1680 domain protein (AHRD V3.3 *** G7JCI1_MEDTR)	L-arabinose metabolic process	IPR012878﻿, Glyco_hydro_127	A0A3Q7JF75	0	CPS	SigP, TarP, SecP
87	Solyc10g038130.2.1	9	9	482.29	0.000190914	0.307157	Pectinacetylesterase family protein (AHRD V3.3 *** AT2G46930.1)	cell wall organization	IPR004963. PAE/NOTUM	A0A3Q7IDN2	0	CPS	SigP, TarP, SecP
88	Solyc07g062210.3.1	3	3	124.9	6.42013e-06	0.10099	Trichome birefringence-like protein (AHRD V3.3 *** G7IKB9_MEDTR)	plant-type cell wall modification	IPR025846﻿, PMR5_N_dom	A0A3Q7HE74	1	CPS	SigP, TarP, SecP
89	Solyc11g005820.1.1	4	4	169.66	0.0105908	0.435911	Pectinesterase inhibitor (AHRD V3.3 *** A0A103Y9H8_CYNCS)	cell wall modification	IPR006501﻿, Pectinesterase_inhib_dom	A0A3Q7IQ41	0	CPS	SigP, TarP, SecP
90	Solyc04g076660.3.1	2	2	98.02	0.011591	0.490124	Rhamnogalacturonate lyase family protein (AHRD V3.3 *** AT1G09910.1)	carbohydrate metabolic process	IPR010325﻿, Rhamnogal_lyase	A0A3Q7G5J3	0	CPS	SecP
91	Solyc04g005340.2.1	15	3	731.05	1.99457e-08	0.240762	Alpha-1,4-glucan-protein synthase [UDP-forming] 1 (AHRD V3.3 *** UPTG1_SOLTU)	plant-type cell wall biogenesis	IPR037595﻿, RGP_fam/ Glycosyltransferase Family 75	-	0	UPS		SPL, SecP
92	Solyc05g012070.3.1	15	2	694.7	1.44885e-05	0.231422	UDP-glucose:protein transglucosylase-like protein	plant-type cell wall biogenesis	IPR037595﻿, RGP_fam/ Glycosyltransferase Family 75	Q6IV07	0	UPS		SPL
	Carbohydrate process (22 proteins)
93	Solyc12g095760.2.1	3	2	118.72	0.0107115	0.411966	Pyrophosphate--fructose 6-phosphate 1-phosphotransferase subunit alpha (AHRD V3.3 *** K4DH49_SOLLC)	glycolytic process through fructose-6-phosphate		A0A3Q7JDF2	0	UPS		LSP, SecP
94	Solyc01g110360.3.1	7	2	377.05	0.0321146	0.296591	Fructose-bisphosphate aldolase (AHRD V3.3 *** K4B3P9_SOLLC)	glycolytic process		A0A3Q7ETK4	0	UPS		LSP, SecP
95	Solyc09g009260.3.1	19	10	1181.21	0.00013098	0.532496	Fructose-1,6-bisphosphate aldolase	glycolytic process		A0A3Q7HX95	0	UPS		LSP
96	Solyc10g083570.2.1	17	7	1074.08	6.62188e-05	0.419795	Fructose-bisphosphate aldolase (AHRD V3.3 *** K4D3E4_SOLLC)	glycolytic process		A0A3Q7ILY0	0	UPS		LSP
97	Solyc04g082630.3.1	17	7	974.32	7.50683e-06	0.174142	Glyceraldehyde-3-phosphate dehydrogenase (AHRD V3.3 *** K4BVZ0_SOLLC)	glycolytic process/Calvin cycle		A0A3Q7GB69	0	UPS		LSP, SecP
98	Solyc04g009030.3.1	10	2	517	0.00195118	0.404635	Glyceraldehyde-3-phosphate dehydrogenase (AHRD V3.3 *** K4BP59_SOLLC)	glycolytic process/Calvin cycle		A0A3Q7FWE8	0	UPS		LSP
99	Solyc12g009400.2.1	3	3	95.53	6.20946e-06	0.22967	Pyruvate dehydrogenase E1 component subunit alpha (AHRD V3.3 *** K4DC28_SOLLC)	TCA		A0A3Q7J330	0	UPS		LSP, SecP
100	Solyc07g064800.3.1	3	2	131.9	9.38928e-05	0.314121	Dihydrolipoamide acetyltransferase component of pyruvate dehydrogenase complex (AHRD V3.3 *** A0A0D2QR25_GOSRA)	TCA		A0A3Q7HIF6	0	UPS		LSP, SecP
101	Solyc01g100360.3.1	4	3	239.74	2.01357e-05	0.319641	Dihydrolipoyl dehydrogenase (AHRD V3.3 *** A0A103XB80_CYNCS)	TCA		A0A3Q7ENY7	0	UPS		LSP, SecP
102	Solyc01g094200.3.1	2	2	64.35	0.0164984	0.0841691	Malic enzyme (AHRD V3.3 *** K4AZG1_SOLLC)	TCA	Mn binding	A0A3Q7EKQ6	0	UPS		LSP, SecP
103	Solyc08g077920.3.1	2	2	98.28	4.3654e-05	0.177459	Isocitrate dehydrogenase [NAD] subunit, mitochondrial (AHRD V3.3 *** K4CNF1_SOLLC)	TCA		A0A3Q7HUE5	0	UPS		LSP, SecP
104	Solyc10g074500.2.1	2	2	53.73	0.0054869	0.414349	Mitochondrial NAD-dependent isocitrate dehydrogenase	TCA		A0A3Q7JDJ8	0	UPS		LSP, SecP
105	Solyc01g101040.3.1	2	2	107.41	8.21149e-06	0.12133	ATP-citrate synthase, putative (AHRD V3.3 *** B9RFP8_RICCO)	TCA		A0A3Q7EPC2	0	UPS		LSP
106	Solyc12g005080.2.1	4	3	120.78	0.00046589	0.389311	Alpha - ketoglutarate dehydrogenase subunit E2	TCA		A0A3Q7J1A5	0	UPS		LSP, SecP
107	Solyc05g010260.3.1	14	6	718.98	0.00541938	0.45632	6-phosphogluconate dehydrogenase, decarboxylating (AHRD V3.3 *** M1CCQ2_SOLTU)	pentose-phosphate shunt	IPR008927﻿, 6-PGluconate_DH-like_C_sf	A0A3Q7GF14	0	UPS		LSP
108	Solyc03g121720.2.1	4	4	192.51	0.0109848	0.335246	3-hydroxyisobutyrate dehydrogenase, putative (AHRD V3.3 *** B9S5X5_RICCO)	pentose-phosphate shunt	IPR008927﻿, 6-PGluconate_DH-like_C_sf	-	0	sUPS		SecP
109	Solyc01g058390.3.1	2	2	106.13	0.00899288	0.0696779	Galactokinase, putative (AHRD V3.3 *** B9RZT4_RICCO)	galactose metabolic process		A0A3Q7EEN4	0	sUPS		SecP
110	Solyc05g024415.1.1	2	2	67.15	0.000319751	0.429491	Galactose oxidase/kelch repeat protein (AHRD V3.3 *** G7IH11_MEDTR)	metal ion binding		A0A3Q7GJ82	0	UPS		LSP, SPL, SecP
111	Solyc02g088690.3.1	13	5	827.63	1.56132e-05	0.133875	UDP-glucose 6-dehydrogenase family protein (AHRD V3.3 *** AT3G29360.2)	carbohydrate metabolic process/ synthesis of hemicellulose and pectin	IPR017476﻿, UDP-Glc/GDP-Man	A0A3Q7F9B8	0	UPS		LSP, SecP
112	Solyc11g011960.2.1	25	17	1729.38	4.91378e-05	0.452312	UDP-glucose pyrophosphorylase 1 (AHRD V3.3 *** AT3G03250.1)	UDP-glucose metabolic process	IPR002618﻿, UDPGP_fam	A0A3Q7IRS4	0	UPS		LSP, SPL
113	Solyc08g080140.3.1	4	2	251.22	0.00243088	0.268836	3,5-epimerase/4-reductase (AHRD V3.3 *** I3SMF8_MEDTR)	dTDP-rhamnose biosynthetic process	IPR029903﻿, RmlD-like-bd	A0A3Q7HT77	0	sUPS		SecP
114	Solyc11g066720.2.1	7	2	337.37	2.8611e-06	0.273592	UDP-apiose/xylose synthase (AHRD V3.3 *** Q2I2N3_SOLTU)		IPR036291 NAD(P)-bd_dom_sf/IPR001509 Epimerase_deHydtase	A0A3Q7JP21	0	UPS		LSP, SecP
	Signalling/regulation (16 proteins)
115	Solyc01g091530.3.1	7	7	401.57	0.000162082	0.472774	Fasciclin-like arabinogalactan protein (AHRD V3.3 *** E3WHD6_9ROSI)	plant-type cell wall organization and biogenesis	IPR033254﻿, Plant_FLA	A0A3Q7ELA6	0	CPS	SigP, TarP, SecP
116	Solyc06g075220.1.1	2	2	115.07	0.000152595	0.244495	Fasciclin-like arabinogalactan protein (AHRD V3.3 *** G7L2R9_MEDTR)	plant-type cell wall organization and biogenesis	IPR033254﻿, Plant_FLA	A0A3Q7H0U4	0	CPS	SigP, TarP, SecP
117	Solyc07g045440.1.1	4	4	189.63	0.000154796	0.334654	Fasciclin-like arabinogalactan protein (AHRD V3.3 *** G7K0M1_MEDTR)	plant-type cell wall organization and biogenesis	IPR033254﻿, Plant_FLA	A0A3Q7HCZ8	1	CPS	SigP, TarP, SecP
118	Solyc07g053540.1.1	2	2	160.58	0.00297566	0.488352	Fasciclin-like arabinogalactan protein (AHRD V3.3 *** A0A072VC68_MEDTR)	plant-type cell wall organization and biogenesis	IPR033254﻿, Plant_FLA	A0A3Q7HCD4	0	CPS	SigP, TarP, SecP
119	Solyc09g007660.1.1	2	2	121.1	0.000136995	0.160941	Fasciclin-like arabinogalactan protein (AHRD V3.3 *** G7L2R9_MEDTR)	plant-type cell wall organization and biogenesis	IPR033254﻿, Plant_FLA	A0A3Q7ISH0	0	CPS	SigP, TarP, SecP
120	Solyc02g063090.3.1	2	2	68.09	0.0126649	0.125849	T-complex protein 1 subunit zeta 1 (AHRD V3.3 *** TCPZA_ARATH)	chaperone-mediated protein folding	IPR002423. Cpn60/TCP-1.	A0A3Q7FJZ3	0	UPS		LSP
121	Solyc05g056310.3.1	2	2	66.31	0.0100269	0.0629949	T-complex protein 1 subunit gamma (AHRD V3.3 *** K4C2V5_SOLLC)	chaperone-mediated protein folding	IPR002423. Cpn60/TCP-1.	A0A3Q7GLM4	0	UPS		LSP
122	Solyc06g065520.3.1	2	2	78.73	2.12842e-05	0.251026	T-complex protein 1 subunit eta (AHRD V3.3 *** TCPH_ARATH)	chaperone-mediated protein folding	IPR002423. Cpn60/TCP-1.	A0A3Q7GYZ2	0	UPS		LSP
123	Solyc11g069000.2.1	5	5	134.34	0.00269619	0.21814	T-complex protein 1 subunit beta (AHRD V3.3 *** TCPB_ARATH)	chaperone-mediated protein folding	IPR002423. Cpn60/TCP-1.	A0A3Q7J033	0	UPS		LSP
124	Solyc01g111170.3.1	13	10	873.46	1.67804e-06	0.203489	Diageotropica/Peptidyl-prolyl cis-trans isomerase	chaperone-mediated protein folding	IPR024936﻿, Cyclophilin-type_PPIase	P21568	0	UPS		LSP, SPL
125	Solyc01g086920.3.1	2	2	43.53	7.78536e-09	0	Leucine-rich repeat receptor-like protein kinase family (AHRD V3.3 *** A0A0K9PVU5_ZOSMR)	protein phosphorylation	IPR013210﻿, LRR_N_plant-typ	A0A3Q7F2I5	0	CPS	SigP, TarP, SecP
126	Solyc10g050110.1.1	3	2	126.59	0.0166521	0.0902325	Leucine-rich repeat receptor-like protein kinase family (AHRD V3.3 *** A0A0K9PL83_ZOSMR)	protein phosphorylation	IPR013210﻿, LRR_N_plant-typ	A0A3Q7IFT3	1	CPS	SigP, TarP, SecP
[truncated: 106 more rows]

## Sheet: TS4
	Table S4. List of proteins that presented significant increases (ANOVA, p ≤ 0.05; quantification with at least 2 peptides; fold ≥ 2) when xylem sap samples of plants grown in control conditions were compared to those grown in Mn excess by shotgun proteomics. Information includes: a) Accession, ITAG2.3 entry; b) Peptide count, number of identified peptides in each protein; c) Peptides quantitation…
[truncated: 118 more rows]

[truncated: 1 more sheets: TS5 ]
